# Supplementary material for: Mechanistic insights in the role of trehalose transporter in metabolic homeostasis in response to dietary trehalose
Source: G3 (Bethesda). 2025 Dec 30;16(2):jkaf303. doi: 10.1093/g3journal/jkaf303 (PMC12869065; doi:10.1093/g3journal/jkaf303)
Supplement: jkaf303_Supplementary_Data [file jkaf303_supplementary_data.zip]

Archive with 7 entries (7 files):
- Supplementary_Information_S1_G3-2025-406339.docx
- Supplementary_Information_S2_G3-2025-406339.xlsx
- Supplementary_Information_S3_G3-2025-406339.xlsx
- Supplementary_Information_S4_G3-2025-406339.docx
- Supplementary_Information_S5_G3-2025-406339.docx
- Supplementary_Information_S6_G3-2025-406339.xlsx
- Supplementary_Legends_G3-2025-406339.docx
