# Supplementary material for: Mechanistic insights in the role of trehalose transporter in metabolic homeostasis in response to dietary trehalose
Source: G3 (Bethesda). 2025 Dec 30;16(2):jkaf303. doi: 10.1093/g3journal/jkaf303 (PMC12869065; doi:10.1093/g3journal/jkaf303)
Supplement: jkaf303_Supplementary_Data [file jkaf303_supplementary_data.zip › Supplementary_Information_S2_G3-2025-406339.xlsx]

## Sheet: Ha-IDs
Name of putative HaSTs and its corresponding gene id from NCBI gene database and scaffold id from transcriptome data
HaTret	Gene id	Scaffold id
HaST09	HaOG203721	evm.model.scaffold_139.12
HaST29	HaOG207130	evm.model.scaffold_227.8
HaST46	HaOG210281	evm.model.scaffold_34.66
HaST64	HaOG215283	evm.model.scaffold_70.36
HaST69	HaOG215993	evm.model.scaffold_8.129
