# Supplementary material for: Mechanistic insights in the role of trehalose transporter in metabolic homeostasis in response to dietary trehalose
Source: G3 (Bethesda). 2025 Dec 30;16(2):jkaf303. doi: 10.1093/g3journal/jkaf303 (PMC12869065; doi:10.1093/g3journal/jkaf303)
Supplement: jkaf303_Supplementary_Data [file jkaf303_supplementary_data.zip › Supplementary_Information_S6_G3-2025-406339.xlsx]

## Sheet: dsHaST46-qRT
Biological Replicate	Sample Name	Target Name	CT	Ct Mean						Biological Replicate	Sample Name	Target Name	CT	Avg CT						Biological Replicate	Sample Name	Target Name	CT	ct mean
1R	L4440-AD-1R	18s-RJ	13.5509	13.418						1R	L4440-AD-TD-1R	18s-RJ	13.1122	13.0714
	L4440-AD-1R	18s-RJ	13.2851								L4440-AD-TD-1R	18s-RJ	13.0306
2R	L4440-AD-2R	18s-RJ	12.4201	12.3661						2R	L4440-AD-TD-2R	18s-RJ	14.8175	14.9066
	L4440-AD-2R	18s-RJ	12.312								L4440-AD-TD-2R	18s-RJ	14.9956
3R	L4440-AD-3R	18s-RJ	12.8822	12.8632						3R	L4440-AD-TD-3R	18s-RJ	13.3785	13.3857
	L4440-AD-3R	18s-RJ	12.8441								L4440-AD-TD-3R	18s-RJ	13.3928
Biological Replicate	Sample Name	Target Name	CT	Delta CT	Average Delta CT	2^-Delta CT=Transcript Abundance	Delta Delta CT	2^-Delta Delta CT= Fold Change		Biological Replicate	Sample Name	Target Name	CT	Delta CT	Average Delta CT	2^-Delta CT=Transcript Abundance	Delta Delta CT	2^-Delta Delta CT= Fold Change
1R	L4440-AD-1R	HaTret46	24.8115	11.3934	11.3775	0.000371734	0.0159483	0.989006		1R	L4440-AD-TD-1R	HaTret46	26.5053	13.4339	13.3569	9.03627e-05	0.0770531	0.947992
	L4440-AD-1R	HaTret46	24.7796	11.3615		0.000380044	-0.0159483	1.01112			L4440-AD-TD-1R	HaTret46	26.3512	13.2798		0.000100549	-0.0770531	1.05486
																1
2R	L4440-AD-2R	HaTret46	23.7366	11.3705	11.4687	0.000377689	-0.0981836	1.07042		2R	L4440-AD-TD-2R	HaTret46	31.9587	17.0521	16.9518	7.35881e-06	0.100343	0.932811
	L4440-AD-2R	HaTret46	23.9329	11.5669		0.000329627	0.0981836	0.934208			L4440-AD-TD-2R	HaTret46	31.758	16.8514		8.45707e-06	-0.100343	1.07203
																1
3R	L4440-AD-3R	HaTret46	23.4918	10.6286	10.592	0.000631623	0.0366135	0.974941		3R	L4440-AD-TD-3R	HaTret46	24.918	11.5324	11.9303	0.000337609	-0.397958	1.31764
	L4440-AD-3R	HaTret46	23.4186	10.5554		0.00066451	-0.0366135	1.0257			L4440-AD-TD-3R	HaTret46	25.7139	12.3283		0.000194455	0.397958	0.758932
					11.1461										14.0796
Biological Replicate	Sample Name	Target Name	CT	Delta CT	Average Delta CT	2^-Delta CT=Transcript Abundance	Delta Delta CT	2^-Delta Delta CT= Fold Change		Biological Replicate	Sample Name	Target Name	CT	Avg CT	Average Delta CT	2^-Delta CT=Transcript Abundance	Delta Delta CT	2^-Delta Delta CT= Fold Change
1R	dsTret46-AD-1R	18s-RJ	14.4484	14.5252						1R	dsTret46-AD-TD-1R	18s-RJ	14.6138	14.6408
	dsTret46-AD-1R	18s-RJ	14.6021								dsTret46-AD-TD-1R	18s-RJ	14.6679
2R	dsTret46-AD-2R	18s-RJ	15.1204	15.1436						2R	dsTret46-AD-TD-2R	18s-RJ	13.5172	13.4877
	dsTret46-AD-2R	18s-RJ	15.1668								dsTret46-AD-TD-2R	18s-RJ	13.4583
3R	dsTret46-AD-3R	18s-RJ	15.1241	15.0368						3R	dsTret46-AD-TD-3R	18s-RJ	15.0685	15.1942
	dsTret46-AD-3R	18s-RJ	14.9494								dsTret46-AD-TD-3R	18s-RJ	15.3198
Biological Replicate	Sample Name	Target Name	CT	Delta CT	Average Delta CT	2^-Delta CT=Transcript Abundance	Delta Delta CT	2^-Delta Delta CT= Fold Change		Biological Replicate	Sample Name	Target Name	CT	Delta CT	Average Delta CT	2^-Delta CT=Transcript Abundance	Delta Delta CT	2^-Delta Delta CT= Fold Change
1R	dsTret46-AD-1R	HaTret46	33.8493	19.3241		1.52361e-06	8.178	0.00345285		1R	dsTret46-AD-TD-1R	HaTret46	27.5893	12.9484		0.000126512	1.80236	0.286705
	dsTret46-AD-1R	HaTret46	33.9834	19.4582		1.38835e-06	8.31213	0.0031463			dsTret46-AD-TD-1R	HaTret46	27.4446	12.8037		0.00013986	1.65766	0.316953
																		1
2R	dsTret46-AD-2R	HaTret46	30.6292	15.4857		2.17949e-05	4.33957	0.0493921		2R	dsTret46-AD-TD-2R	HaTret46	25.4674	11.9797		0.000247597	0.833644	0.56111
	dsTret46-AD-2R	HaTret46	30.4534	15.3098		2.462e-05	4.16373	0.0557945			dsTret46-AD-TD-2R	HaTret46	25.491	12.0033		0.000243576	0.857265	0.551998
																			As L4440-AD as control
3R	dsTret46-AD-3R	HaTret46	34.5731	19.5364		1.31513e-06	8.39028	0.00298039		3R	dsTret46-AD-TD-3R	HaTret46	31.1922	15.9981		1.52791e-05	4.85201	0.0346258
	dsTret46-AD-3R	HaTret46	33.977	18.9403		1.98799e-06	7.79418	0.00450524			dsTret46-AD-TD-3R	HaTret46	31.5361	16.342		1.20385e-05	5.19591	0.027282
										Biological Replicate	Sample Name	Target Name	CT	Delta CT	Average Delta CT	2^-Delta CT=Transcript Abundance	Delta Delta CT	2^-Delta Delta CT= Fold Change
										1R	dsTret46-AD-TD-1R	HaTret46	27.5893	12.9484		0.000126512	-1.13121	2.19042
											dsTret46-AD-TD-1R	HaTret46	27.4446	12.8037		0.00013986	-1.27591	2.42152
										2R	dsTret46-AD-TD-2R	HaTret46	25.4674	11.9797		0.000247597	-2.09992	4.28687	As L4440-50 mM TD as control
											dsTret46-AD-TD-2R	HaTret46	25.491	12.0033		0.000243576	-2.0763	4.21725
										3R	dsTret46-AD-TD-3R	HaTret46	31.1922	15.9981		1.52791e-05	1.91844	0.26454
											dsTret46-AD-TD-3R	HaTret46	31.5361	16.342		1.20385e-05	2.26234	0.208434

## Sheet: HaSTs on TD
Biological Replicate	Sample Name	Target Name	CT	Ct Mean						Biological Replicate	Sample Name	Target Name	CT	ct mean						Biological Replicate	Sample Name	Target Name	CT	ct mean						Biological Replicate	Sample Name	Target Name	CT	ct mean
1R	Control-1R to 6R	Ha-Actin	18.9996	18.9767						1R	10mM-Trehalose Dihydrate-1R to 6R	Ha-Actin	19.3527	19.3527						1R	50mM-Trehalose Dihydrate-1R to 6R	Ha-Actin	17.8952	17.9192						1R	100mM-Trehalose Dihydrate-1R to 6R	Ha-Actin	18.3793	18.0859
	Control-1R to 6R	Ha-Actin	18.9537								10mM-Trehalose Dihydrate-1R to 6R	Ha-Actin	19.3212								50mM-Trehalose Dihydrate-1R to 6R	Ha-Actin	17.9431								100mM-Trehalose Dihydrate-1R to 6R	Ha-Actin	17.7926
2R	Control-1R to 6R	Ha-Actin	18.3982	18.5678						2R	10mM-Trehalose Dihydrate-1R to 6R	Ha-Actin	19.5974	19.4119						2R	50mM-Trehalose Dihydrate-1R to 6R	Ha-Actin	17.9521	18.2287						2R	100mM-Trehalose Dihydrate-1R to 6R	Ha-Actin	17.6819	17.6641
	Control-1R to 6R	Ha-Actin	18.7374								10mM-Trehalose Dihydrate-1R to 6R	Ha-Actin	19.2265								50mM-Trehalose Dihydrate-1R to 6R	Ha-Actin	18.5053								100mM-Trehalose Dihydrate-1R to 6R	Ha-Actin	17.6462
3R	Control-3R	Ha-Actin	16.7152	16.8289						3R	10mM-Trehalose Dihydrate-3R	Ha-Actin	15.9428	15.9824						3R	50mM-Trehalose Dihydrate-3R		18.7833	18.6788						3R	100mM-Trehalose Dihydrate-3R		17.2926	17.3088
	Control-3R	Ha-Actin	16.9426								10mM-Trehalose Dihydrate-3R	Ha-Actin	16.022								50mM-Trehalose Dihydrate-3R		18.5744								100mM-Trehalose Dihydrate-3R		17.325
Biological Replicate	Sample Name	Target Name	CT	Delta CT	Average Delta CT	2^-Delta CT=Transcript Abundance	Delta Delta CT	2^-Delta Delta CT= Fold Change		Biological Replicate	Sample Name	Target Name	CT	Delta CT	Average Delta CT	2^-Delta CT=Transcript Abundance	Delta Delta CT	2^-Delta Delta CT= Fold Change		Biological Replicate	Sample Name	Target Name	CT	Delta CT	Average Delta CT	2^-Delta CT=Transcript Abundance	Delta Delta CT	2^-Delta Delta CT= Fold Change		Biological Replicate	Sample Name	Target Name	CT	Delta CT	Average Delta CT	2^-Delta CT=Transcript Abundance	Delta Delta CT	2^-Delta Delta CT= Fold Change
1R	Control1-7R*	Tret9	25.053	6.07638	6.07487	0.0148193	0.00151443	0.998951		1R	10mM-1R-6R	Tret9	25.776	6.42327		0.011652	-1.01905	2.02659		1R	50mM-1R-6R	Tret9	24.0107	6.09157		0.0146641	-1.35076	2.55047		1R	100mM-1R-6R	Tret9	23.6558	5.56985		0.0210527	-1.87248	3.66161
	Control1-7R*	Tret9	25.05	6.07335		0.0148504	-0.00151443	1.00105			10mM-1R-6R	Tret9	25.9601	6.60741		0.0102559	-0.834921	1.78376			50mM-1R-6R	Tret9	24.035	6.1158		0.0144199	-1.32653	2.50798			100mM-1R-6R	Tret9	23.7283	5.64239		0.0200203	-1.79994	3.48205
					7.44233										7.50677
2R	Control1-7R*	Tret9	25.4773	6.90954	6.77572	0.00831806	0.133816	0.911418		2R	10mM-1R-6R	Tret9	25.9349	6.52299		0.0108739	-0.919336	1.89124		2R	50mM-1R-6R	Tret9	24.2909	6.06222		0.0149654	-1.38011	2.60288		2R	100mM-1R-6R	Tret9	23.5968	5.93269		0.0163713	-1.50964	2.84739
	Control1-7R*	Tret9	25.2097	6.6419		0.0100135	-0.133816	1.09719			10mM-1R-6R	Tret9	25.9643	6.55231		0.0106551	-0.89002	1.8532			50mM-1R-6R	Tret9	24.0149	5.78622		0.0181207	-1.65611	3.15166			100mM-1R-6R	Tret9	23.5482	5.88409		0.0169321	-1.55824	2.94493
3R	Control-3R	Tret9	26.2441	9.41519	9.4764	0.00146468	-0.0612011	1.04333		3R	10mM-3R	Tret9	25.4738	9.4914		0.00138932	2.04907	0.241639		3R	50mM-3R	Tret9	27.1099	8.43107		0.00289731	0.988742	0.503917		3R	100mM-3R	Tret9	26.3812	9.07241		0.00185751	1.63009	0.323069
	Control-3R	Tret9	26.3665	9.5376		0.00134554	0.0612011	0.958466			10mM-3R	Tret9	25.4256	9.44324		0.00143648	2.00092	0.249841			50mM-3R	Tret9	27.5898	8.91094		0.0020775	1.46861	0.36133			100mM-3R	Tret9	26.2358	8.927		0.00205449	1.48467	0.357329
					6.42529
1R	Control-1R to 6R	Ha-Tret29	24.5209	5.54425	5.57472	0.0214296	-0.0304747	1.02135		1R	10mM-Trehalose Dihydrate-1R to 6R	Ha-Tret29	25.2351	5.88237		0.0169524	-1.20215	2.30083		1R	50mM-Trehalose Dihydrate-1R to 6R	Ha-Tret29	23.4373	5.51817		0.0218205	-1.56635	2.96154		1R	100mM-Trehalose Dihydrate-1R to 6R	Ha-Tret29	24.7859	6.69994		0.00961874	-0.384583	1.30548
	Control-1R to 6R	Ha-Tret29	24.5818	5.6052		0.0205432	0.0304747	0.979098			10mM-Trehalose Dihydrate-1R to 6R	Ha-Tret29	25.1419	5.78923		0.0180829	-1.29529	2.45426			50mM-Trehalose Dihydrate-1R to 6R	Ha-Tret29	23.6541	5.73496		0.0187761	-1.34956	2.54834			100mM-Trehalose Dihydrate-1R to 6R	Ha-Tret29	24.7023	6.61636		0.0101924	-0.468159	1.38334
					7.08452										6.76899
2R	Control-1R to 6R	Ha-Tret29	24.6811	6.11332	5.9136	0.0144447	0.199719	0.87072		2R	10mM-Trehalose Dihydrate-1R to 6R	Ha-Tret29	25.3661	5.95417		0.0161293	-1.13035	2.18911		2R	50mM-Trehalose Dihydrate-1R to 6R	Ha-Tret29	23.6864	5.45769		0.0227547	-1.62683	3.08833		2R	100mM-Trehalose Dihydrate-1R to 6R	Ha-Tret29	24.9441	7.28005		0.00643409	0.195529	0.873253
	Control-1R to 6R	Ha-Tret29	24.2817	5.71388		0.0190525	-0.199719	1.14847			10mM-Trehalose Dihydrate-1R to 6R	Ha-Tret29	25.3116	5.89967		0.0167503	-1.18485	2.27339			50mM-Trehalose Dihydrate-1R to 6R	Ha-Tret29	23.6559	5.42714		0.0232417	-1.65738	3.15443			100mM-Trehalose Dihydrate-1R to 6R	Ha-Tret29	24.7435	7.07945		0.00739387	-0.00506496	1.00352
3R	Control-3R	Ha-Tret29	26.4935	9.66461	9.76524	0.00123215	-0.100628	1.07224		3R	10mM-3R	Ha-Tret29	24.5779	8.59555		0.00258513	1.51103	0.350861		3R	50mM-3R	Ha-Tret29	26.986	8.30719		0.00315709	1.22267	0.42849		3R	100mM-3R	Ha-Tret29	27.1915	9.88269		0.00105929	2.79817	0.143769
	Control-3R	Ha-Tret29	26.6948	9.86586		0.00107171	0.100628	0.932627			10mM-3R	Ha-Tret29	24.4753	8.49293		0.00277571	1.40841	0.376727			50mM-3R	Ha-Tret29	27.1348	8.45599		0.00284769	1.37148	0.386496			100mM-3R	Ha-Tret29	27.1209	9.81211		0.0011124	2.7276	0.150977
					5.74416
1R	Control1R-6R	Tret46	23.0293	4.05268	4.07999	0.060259	-0.0273094	1.01911		1R	10mM-1R-6R	Tret46	23.858	4.50523		0.0440342	-1.05818	2.08231		1R	50mM-1R-6R	Tret46	22.2687	4.34958		0.0490508	-1.21384	2.31954		1R	100mM-1R-6R	Tret46	22.6711	4.58523		0.0416591	-0.978192	1.96999
	Control1R-6R	Tret46	23.0839	4.1073		0.0580203	0.0273094	0.981249			10mM-1R-6R	Tret46	24.2248	4.87206		0.0341478	-0.691354	1.6148			50mM-1R-6R	Tret46	22.2597	4.34058		0.0493579	-1.22284	2.33406			100mM-1R-6R	Tret46	22.8508	4.76487		0.0367817	-0.798548	1.73935
					5.56342
2R	Control1R-6R	Tret46	22.8319	4.26408	4.34677	0.0520455	-0.0826836	1.05899		2R	10mM-1R-6R	Tret46	24.2126	4.80064		0.0358809	-0.762776	1.69675		2R	50mM-1R-6R	Tret46	22.1459	3.91722		0.0661909	-1.64619	3.13007		2R	100mM-1R-6R	Tret46	23.0088	5.34471		0.0246083	-0.218707	1.16369
	Control1R-6R	Tret46	22.9973	4.42945		0.046409	0.0826836	0.9443			10mM-1R-6R	Tret46	24.5231	5.11113		0.0289332	-0.452284	1.3682			50mM-1R-6R	Tret46	22.0979	3.86915		0.0684338	-1.69427	3.23613			100mM-1R-6R	Tret46	23.02	5.35596		0.0244172	-0.207456	1.15465
3R	Control-3R	Tret46	25.0064	8.17747	8.26349	0.00345411	-0.0860262	1.06144		3R	10mM-3R	Tret46	23.908	7.92563		0.00411289	2.36221	0.194492		3R	50mM-3R	Tret46	26.5032	7.82433		0.00441207	2.26091	0.20864		3R	100mM-3R	Tret46	25.4942	8.18534		0.00343531	2.62193	0.162451
	Control-3R	Tret46	25.1784	8.34952		0.0030658	0.0860262	0.942114			10mM-3R	Tret46	23.9219	7.93953		0.00407346	2.37611	0.192628			50mM-3R	Tret46	26.5504	7.87155		0.00426998	2.30814	0.201921			100mM-3R	Tret46	25.9206	8.61182		0.00255614	3.0484	0.120876
					4.21338
1R	Control-1R	Tret64	23.2038	4.22715	4.16829	0.0533949	0.0588665	0.960018		1R	10mM	Tret64	24.8991	5.54633		0.0213987	0.181408	0.881842		1R	50mM	Tret64	22.5865	4.66734		0.0393543	-0.697587	1.62179		1R	100mM	Tret64	21.0667	2.9808		0.126675	-2.38413	5.22028
	Control-1R	Tret64	23.0861	4.10942		0.057935	-0.0588665	1.04165			10mM	Tret64	24.9566	5.60385		0.0205624	0.238924	0.847377			50mM	Tret64	22.4459	4.52675		0.0433823	-0.838174	1.78779			100mM	Tret64	21.0711	2.98523		0.126286	-2.37969	5.20427
					5.36492
2R	Control-2R	Tret64	23.0381	4.47029	4.5456	0.0451136	-0.0753078	1.05359		2R	10mM	Tret64	24.9877	5.57579		0.0209662	0.21087	0.864016		2R	50mM	Tret64	22.8894	4.6607		0.0395356	-0.704219	1.62926		2R	100mM	Tret64	21.145	3.48096		0.0895628	-1.88397	3.69088
	Control-2R	Tret64	23.1887	4.62091		0.0406413	0.0753078	0.94914			10mM	Tret64	24.9341	5.5222		0.0217597	0.157274	0.896718			50mM	Tret64	22.6104	4.38163		0.047973	-0.983288	1.97697			100mM	Tret64	21.0705	3.40639		0.0943135	-1.95853	3.88666
3R	Control-3R	Tret64	24.255	7.42614	7.38088	0.00581448	0.0452538	0.969119		3R	10mM-3R	Tret64	24.1396	8.15724		0.00350288	2.79232	0.144354		3R	50mM-3R	Tret64	26.4153	7.73645		0.00468916	2.37153	0.19324		3R	100mM-3R	Tret64	23.7925	6.48367		0.0111743	1.11875	0.460494
	Control-3R	Tret64	24.1645	7.33563		0.00619093	-0.0452538	1.03186			10mM-3R	Tret64	24.023	8.04059		0.00379789	2.67566	0.156511			50mM-3R	Tret64	26.2819	7.60304		0.00514348	2.23812	0.211963			100mM-3R	Tret64	23.6556	6.34676		0.0122867	0.981833	0.506336
Biological Replicate	Sample Name	Target Name	CT	Delta CT	Average Delta CT	2^-Delta CT=Transcript Abundance	Delta Delta CT	2^-Delta Delta CT= Fold Change		Biological Replicate	Sample Name	Target Name	CT	Delta CT	Average Delta CT	2^-Delta CT=Transcript Abundance	Delta Delta CT	2^-Delta Delta CT= Fold Change		Biological Replicate	Sample Name	Target Name	CT	Delta CT	Average Delta CT	2^-Delta CT=Transcript Abundance	Delta Delta CT	2^-Delta Delta CT= Fold Change		Biological Replicate	Sample Name	Target Name	CT	Delta CT	Average Delta CT	2^-Delta CT=Transcript Abundance	Delta Delta CT	2^-Delta Delta CT= Fold Change
1R	Ha-Control-1R	HaST69	21.4841	4.25144	4.23661	0.0525035	0.0148354	0.98977		1R	Ha-10mM TD-1R	HaST69	20.3198	2.80258		0.143331	-1.5218	2.87148		1R	Ha-50mM TD-1R	HaST69	22.638	4.01286	4.06855	0.0619453	-0.311513	1.24101		1R	Ha-100mM TD-1R	HaST69	21.2993	2.6143	2.6143	0.163312	-1.71007	3.27178
	Ha-Control-1R	HaST69	21.4544	4.22177		0.0535945	-0.0148354	1.01034			Ha-10mM TD-1R	HaST69	20.4809	2.96367		0.128188	-1.36071	2.56811			Ha-50mM TD-1R	HaST69	22.7493	4.12423		0.0573433	-0.200143	1.14881			Ha-100mM TD-1R	HaST69	21.3099	2.62483		0.162124	-1.69954	3.24798
					4.32437
2R	Ha-Control-2R	HaST69	21.4726	4.44831	4.41214	0.0458063	0.036171	0.97524		2R	Ha-10mM TD-2R	HaST69	20.3779	2.63207		0.161313	-1.6923	3.23172		2R	Ha-50mM TD-2R	HaST69	22.7474	3.95533	3.92505	0.0644656	-0.369047	1.2915		2R	Ha-100mM TD-2R	HaST69	21.3601	2.54814	2.53314	0.170975	-1.77623	3.42531
	Ha-Control-2R	HaST69	21.4003	4.37597		0.0481617	-0.036171	1.02539			Ha-10mM TD-2R	HaST69	20.3742	2.62842		0.161721	-1.69595	3.23991			Ha-50mM TD-2R	HaST69	22.6868	3.89478		0.0672286	-0.429594	1.34685			Ha-100mM TD-2R	HaST69	21.3301	2.51813		0.174569	-1.80624	3.4973
3R	Control-3R	HaST69								3R	10mM-3R	HaST69								3R	50mM-3R	HaST69								3R	100mM-3R	HaST69
	Control-3R	HaST69									10mM-3R	HaST69									50mM-3R	HaST69									100mM-3R	HaST69
Biological Replicate	Sample Name	Target Name	CT	Delta CT	Average Delta CT	2^-Delta CT=Transcript Abundance	Delta Delta CT	2^-Delta Delta CT= Fold Change		Biological Replicate	Sample Name	Target Name	CT	Delta CT	Average Delta CT	2^-Delta CT=Transcript Abundance	Delta Delta CT	2^-Delta Delta CT= Fold Change		Biological Replicate	Sample Name	Target Name	CT	Delta CT	Average Delta CT	2^-Delta CT=Transcript Abundance	Delta Delta CT	2^-Delta Delta CT= Fold Change		Biological Replicate	Sample Name	Target Name	CT	Delta CT	Average Delta CT	2^-Delta CT=Transcript Abundance	Delta Delta CT	2^-Delta Delta CT= Fold Change
1R	Ha-Control-1R	Ha-Tre1	22.0146	4.78188	4.7878	0.0363506	-0.0059185	1.00411		1R	Ha-10mM TD-1R	Ha-Tre1	22.9767	5.45949		0.0227263	0.734175	0.601162		1R	Ha-50mM TD-1R	Ha-Tre1	23.6071	4.98196	5.04297	0.0316433	0.256639	0.837036		1R	Ha-100mM TD-1R	Ha-Tre1	23.0185	4.33351	4.32968	0.0496003	-0.39181	1.31204
	Ha-Control-1R	Ha-Tre1	22.0264	4.79372		0.0360535	0.0059185	0.995906			Ha-10mM TD-1R	Ha-Tre1	23.0768	5.55952		0.0212039	0.834208	0.560891			Ha-50mM TD-1R	Ha-Tre1	23.7291	5.10398		0.0290769	0.378665	0.769149			Ha-100mM TD-1R	Ha-Tre1	23.0109	4.32585		0.0498642	-0.399465	1.31902
					4.72532
2R	Ha-Control-2R	Ha-Tre1	21.9734	4.74075	4.66284	0.0374017	0.0779171	0.947425		2R	Ha-10mM TD-2R	Ha-Tre1	23.1283	5.38244		0.0239731	0.657125	0.634141		2R	Ha-50mM TD-2R	Ha-Tre1	23.5735	4.78147	4.8083	0.0363609	0.0561495	0.961828		2R	Ha-100mM TD-2R	Ha-Tre1	23.0861	4.27414	4.23029	0.051684	-0.451179	1.36716
	Ha-Control-2R	Ha-Tre1	21.8176	4.58492		0.0416679	-0.0779171	1.05549			Ha-10mM TD-2R	Ha-Tre1	23.1297	5.38384		0.0239498	0.658523	0.633527			Ha-50mM TD-2R	Ha-Tre1	23.6272	4.83513		0.0350332	0.109815	0.926707			Ha-100mM TD-2R	Ha-Tre1	22.9984	4.18643		0.0549235	-0.538884	1.45285
3R	Ha-Control-3R	Ha-Tre1	24.3399							3R	Ha-10mM TD-3R	Ha-Tre1	24.6292							3R	Ha-50mM TD-3R	Ha-Tre1	25.974							3R	100mM-3R	Ha-Tre1
	Ha-Control-3R	Ha-Tre1	24.2721								Ha-10mM TD-3R	Ha-Tre1	24.4959								Ha-50mM TD-3R	Ha-Tre1	26.1556								100mM-3R	Ha-Tre1
Biological Replicate	Sample Name	Target Name	CT	Delta CT	Average Delta CT	2^-Delta CT=Transcript Abundance	Delta Delta CT	2^-Delta Delta CT= Fold Change		Biological Replicate	Sample Name	Target Name	CT	Delta CT	Average Delta CT	2^-Delta CT=Transcript Abundance	Delta Delta CT	2^-Delta Delta CT= Fold Change		Biological Replicate	Sample Name	Target Name	CT	Delta CT	Average Delta CT	2^-Delta CT=Transcript Abundance	Delta Delta CT	2^-Delta Delta CT= Fold Change		Biological Replicate	Sample Name	Target Name	CT	Delta CT	Average Delta CT	2^-Delta CT=Transcript Abundance	Delta Delta CT	2^-Delta Delta CT= Fold Change
1R	Ha-Control -1R	Ha-Tre2	22.8234	5.59076	5.56371	0.0207498	0.0270519	0.981424		1R	Ha-10mM TD-1R	Ha-Tre2	22.9969	5.4796		0.0224117	-0.171194	1.12599		1R	50mM-1R-6R	Ha-Trehalase-2	25.1315	7.21238		0.00674305	1.56159	0.338779		1R	100mM-1-6R	Ha-Trehalase-2	25.5341	7.44814	7.14038	0.00572648	1.79734	0.287705
	Ha-Control -1R	Ha-Tre2	22.7693	5.53666		0.0215427	-0.0270519	1.01893			Ha-10mM TD-1R	Ha-Tre2	22.9983	5.48102		0.0223897	-0.169775	1.12488			50mM-1R-6R	Ha-Trehalase-2	25.2418	7.32263		0.00624695	1.67184	0.313854			100mM-1-6R	Ha-Trehalase-2	24.9185	6.83263		0.00877354	1.18183	0.440792
					5.6508
2R	Ha-Control -2R	Ha-Tre2	22.7517	5.72736	5.73789	0.0188753	-0.0105295	1.00733		2R	Ha-10mM TD-2R	Ha-Tre2	23.1887	5.44292		0.0229889	-0.207875	1.15499		2R	50mM-1R-6R	Ha-Trehalase-2	25.8169	7.58813		0.00519692	1.93733	0.261099		2R	100mM-1-6R	Ha-Trehalase-2	24.8522	7.18807	7.14241	0.00685765	1.53727	0.344536
	Ha-Control -2R	Ha-Tre2	22.7727	5.74841		0.0186018	0.0105295	0.992728			Ha-10mM TD-2R	Ha-Tre2	23.0399	5.29405		0.0254878	-0.356746	1.28053			50mM-1R-6R	Ha-Trehalase-2	24.9861	6.75734		0.00924355	1.10654	0.464407			100mM-1-6R	Ha-Trehalase-2	24.7608	7.09675		0.00730577	1.44595	0.36705
3R	Control-3R	Ha-Tre2								3R	10mM-3R	Ha-Tre2								3R	50mM-3R	Ha-Trehalase-2	26.5202	7.84137		0.00436025	2.19058	0.219064		3R	100mM-3R	Ha-Trehalase-2	25.0711	7.76231		0.00460588	2.11151	0.231405
	Control-3R	Ha-Tre2									10mM-3R	Ha-Tre2									50mM-3R	Ha-Trehalase-2	26.273	7.59415		0.00517527	1.94335	0.260011			100mM-3R	Ha-Trehalase-2	25.2179	7.90908		0.00416034	2.25829	0.20902
Biological Replicate	Sample Name	Target Name	CT	Ct Mean	5.6508
1R	Control-1R to 6R	Ha-Actin	18.9996	18.9767						1R	10mM-Trehalose Dihydrate-1R to 6R	Ha-Actin	19.3527	19.337						1R	50mM-Trehalose Dihydrate-1R to 6R	Ha-Actin	17.8952	17.9192						1R	100mM-Trehalose Dihydrate-1R to 6R	Ha-Actin	18.3793	18.0859
	Control-1R to 6R	Ha-Actin	18.9537								10mM-Trehalose Dihydrate-1R to 6R	Ha-Actin	19.3212								50mM-Trehalose Dihydrate-1R to 6R	Ha-Actin	17.9431								100mM-Trehalose Dihydrate-1R to 6R	Ha-Actin	17.7926
2R	Control-1R to 6R	Ha-Actin	18.3982	18.5678						2R	10mM-Trehalose Dihydrate-1R to 6R	Ha-Actin	19.5974	19.4119						2R	50mM-Trehalose Dihydrate-1R to 6R	Ha-Actin	17.9521	18.2287						2R	100mM-Trehalose Dihydrate-1R to 6R	Ha-Actin	17.6819	17.6641
	Control-1R to 6R	Ha-Actin	18.7374								10mM-Trehalose Dihydrate-1R to 6R	Ha-Actin	19.2265								50mM-Trehalose Dihydrate-1R to 6R	Ha-Actin	18.5053								100mM-Trehalose Dihydrate-1R to 6R	Ha-Actin	17.6462
Biological Replicate	Sample Name	Target Name	CT	Delta CT	Average Delta CT	2^-Delta CT=Transcript Abundance	Delta Delta CT	2^-Delta Delta CT= Fold Change
1R	Control-1R	Ha-TPP/TPS	22.1624	3.18574	3.15355	0.1099	0.0321875	0.977936		1R	10mM-1R	Ha-TPP/TPS	21.7196	2.38258		0.191766	-1.30381	2.4688		1R	50mM-1R	Ha-TPP/TPS	22.0968	4.17762		0.05526	0.491233	0.711417		1R	100mM-1R	Ha-TPP/TPS	22.8979	4.81201		0.0355994	1.12562	0.458306
	Control-1R	Ha-TPP/TPS	22.098	3.12136		0.114915	-0.0321875	1.02256			10mM-1R	Ha-TPP/TPS	21.8115	2.47454		0.179924	-1.21185	2.31634			50mM-1R	Ha-TPP/TPS	22.1472	4.22808		0.0533605	0.541696	0.686963			100mM-1R	Ha-TPP/TPS	22.9229	4.83695		0.0349891	1.15056	0.450449
					3.68639
2R	Control-2R	Ha-TPP/TPS	22.1038	3.53596	3.46629	0.0862127	0.069664	0.95286		2R	10mM-2R	Ha-TPP/TPS	21.7816	2.36965		0.193493	-1.31674	2.49103		2R	50mM-2R	Ha-TPP/TPS	21.9103	3.68155		0.0779369	-0.00483767	1.00336		2R	100mM-2R	Ha-TPP/TPS	23.9844	6.32033		0.0125139	2.63394	0.161104
	Control-2R	Ha-TPP/TPS	21.9644	3.39663		0.094954	-0.069664	1.04947			10mM-2R	Ha-TPP/TPS	21.7295	2.31759		0.200602	-1.3688	2.58255			50mM-2R	Ha-TPP/TPS	21.8843	3.65562		0.0793505	-0.03077	1.02156			100mM-2R	Ha-TPP/TPS	23.9587	6.29465		0.0127386	2.60826	0.163997
3R	Control-3R	Ha-TPP/TPS	21.3776	4.54865	4.43932	0.0427287	0.109328	0.92702		3R	10mM-3R	Ha-TPP/TPS	21.2817	5.29933		0.0253946	1.61294	0.32693		3R	50mM-3R	Ha-TPP/TPS	22.5906	3.91178		0.0664411	0.225393	0.855362		3R	100mM-3R	Ha-TPP/TPS	22.3144	5.00556		0.0311297	1.31918	0.400764
	Control-3R	Ha-TPP/TPS	21.1589	4.32999		0.0497213	-0.109328	1.07873			10mM-3R	Ha-TPP/TPS	21.4171	5.43478		0.023119	1.74839	0.297634			50mM-3R	Ha-TPP/TPS	22.6467	3.96787		0.0639077	0.281478	0.822748			100mM-3R	Ha-TPP/TPS	22.4398	5.13099		0.0285375	1.44461	0.367392
					3.30992
Biological Replicate	Sample Name	Target Name	CT	Ct Mean						Biological Replicate	Sample Name	Target Name	CT	ct mean						Biological Replicate	Sample Name	Target Name	CT	ct mean						Biological Replicate	Sample Name	Target Name	CT	ct mean
1R	Ha-Control-1R	Ha-Actin 2nd set	17.2421	17.2327						1R	Ha-10mM TD-1R	Ha-Actin 2nd set	17.6456	17.5173						1R	Ha-50mM TD-1R	Ha-Actin 2nd set	18.6247	18.6251						1R	Ha-100mM TD-1R	Ha-Actin 2nd set	18.5347	18.685
	Ha-Control-1R	Ha-Actin 2nd set	17.2233								Ha-10mM TD-1R	Ha-Actin 2nd set	17.389								Ha-50mM TD-1R	Ha-Actin 2nd set	18.6255								Ha-100mM TD-1R	Ha-Actin 2nd set	18.8354
2R	Ha-Control-2R	Ha-Actin 2nd set	17.0355	17.0243						2R	Ha-10mM TD-2R	Ha-Actin 2nd set	17.8314	17.7458						2R	Ha-50mM TD-2R	Ha-Actin 2nd set	18.7966	18.792						2R	Ha-100mM TD-2R	Ha-Actin 2nd set	18.6753	18.8119
	Ha-Control-2R	Ha-Actin 2nd set	17.0131								Ha-10mM TD-2R	Ha-Actin 2nd set	17.6602								Ha-50mM TD-2R	Ha-Actin 2nd set	18.7875								Ha-100mM TD-2R	Ha-Actin 2nd set	18.9486
3R	Ha-Control-3R	Ha-Actin 2nd set	16.7152	16.8289						3R	10mM-Trehalose Dihydrate-3R	Ha-Actin	15.9428	15.9824						3R	50mM-Trehalose Dihydrate-3R		18.7833	18.6788						3R	100mM-Trehalose Dihydrate-3R		17.2926	17.3088
	Ha-Control-3R	Ha-Actin 2nd set	16.9426								10mM-Trehalose Dihydrate-3R	Ha-Actin	16.022								50mM-Trehalose Dihydrate-3R		18.5744								100mM-Trehalose Dihydrate-3R		17.325
Biological Replicate	Sample Name	Target Name	CT	Delta CT	Average Delta CT	2^-Delta CT=Transcript Abundance	Delta Delta CT	2^-Delta Delta CT= Fold Change		Biological Replicate	Sample Name	Target Name	CT	Delta CT	Average Delta CT	2^-Delta CT=Transcript Abundance	Delta Delta CT	2^-Delta Delta CT= Fold Change		Biological Replicate	Sample Name	Target Name	CT	Delta CT	Average Delta CT	2^-Delta CT=Transcript Abundance	Delta Delta CT	2^-Delta Delta CT= Fold Change		Biological Replicate	Sample Name	Target Name	CT	Delta CT	Average Delta CT	2^-Delta CT=Transcript Abundance	Delta Delta CT	2^-Delta Delta CT= Fold Change
1R	Ha-Control-1R	HaST69	21.4841	4.25144	4.23661	0.0525035	0.0148354	0.98977		1R	Ha-10mM TD-1R	HaST69	20.3198	2.80258		0.143331	-2.77215	6.83123		1R	Ha-50mM TD-1R	HaST69	22.638	4.01286		0.0619453	-1.56186	2.95235		1R	Ha-100mM TD-1R	HaST69	21.2993	2.6143		0.163312	-2.96042	7.78353
	Ha-Control-1R	HaST69	21.4544	4.22177		0.0535945	-0.0148354	1.01034			Ha-10mM TD-1R	HaST69	20.4809	2.96367		0.128188	-2.61106	6.10952			Ha-50mM TD-1R	HaST69	22.7493	4.12423		0.0573433	-1.45049	2.73301			Ha-100mM TD-1R	HaST69	21.3099	2.62483		0.162124	-2.94989	7.72692
					4.81163
2R	Ha-Control-2R	HaST69	21.4726	4.44831	4.41214	0.0458063	0.036171	0.97524		2R	Ha-10mM TD-2R	HaST69	20.3779	2.63207		0.161313	-2.94265	7.68824		2R	Ha-50mM TD-2R	HaST69	22.7474	3.95533		0.0644656	-1.6194	3.07246		2R	Ha-100mM TD-2R	HaST69	21.3601	2.54814		0.170975	-3.02658	8.14877
	Ha-Control-2R	HaST69	21.4003	4.37597		0.0481617	-0.036171	1.02539			Ha-10mM TD-2R	HaST69	20.3742	2.62842		0.161721	-2.9463	7.70772			Ha-50mM TD-2R	HaST69	22.6868	3.89478		0.0672286	-1.67994	3.20415			Ha-100mM TD-2R	HaST69	21.3301	2.51813		0.174569	-3.05659	8.32005
3R	Ha-Control-3R	HaST69	22.5747	5.74578	5.78616	0.0186357	-0.0403719	1.02838		3R	Ha-10mM TD-3R	HaST69	21.1073	5.12498		0.0286567	-0.449741	1.3658		3R	Ha-50mM TD-3R	HaST69	24.4006	5.72178		0.0189484	0.147055	0.903092		3R	Ha-100mM TD-3R	HaST69	22.5076	5.19876		0.0272281	-0.375964	1.29771
	Ha-Control-3R	HaST69	22.6554	5.82653		0.0176214	0.0403719	0.972404			Ha-10mM TD-3R	HaST69	21.1112	5.1288		0.0285809	-0.445919	1.36218			Ha-50mM TD-3R	HaST69	24.4216	5.74277		0.0186747	0.168045	0.890048			Ha-100mM TD-3R	HaST69	22.4763	5.1675		0.0278244	-0.40722	1.32613
Biological Replicate	Sample Name	Target Name	CT	Delta CT	Average Delta CT	2^-Delta CT=Transcript Abundance	Delta Delta CT	2^-Delta Delta CT= Fold Change		Biological Replicate	Sample Name	Target Name	CT	Delta CT	Average Delta CT	2^-Delta CT=Transcript Abundance	Delta Delta CT	2^-Delta Delta CT= Fold Change		Biological Replicate	Sample Name	Target Name	CT	Delta CT	Average Delta CT	2^-Delta CT=Transcript Abundance	Delta Delta CT	2^-Delta Delta CT= Fold Change		Biological Replicate	Sample Name	Target Name	CT	Delta CT	Average Delta CT	2^-Delta CT=Transcript Abundance	Delta Delta CT	2^-Delta Delta CT= Fold Change
1R	Ha-Control-1R	Ha-Tre1	22.0146	4.78188	4.7878	0.0363506	-0.0059185	1.00411		1R	Ha-10mM TD-1R	Ha-Tre1	22.9767	5.45949		0.0227263	1.3795	0.384351		1R	Ha-50mM TD-1R	Ha-Tre1	23.6071	4.98196		0.0316433	0.901967	0.535157		1R	Ha-100mM TD-1R	Ha-Tre1	23.0185	4.33351		0.0496003	0.253518	0.838848
	Ha-Control-1R	Ha-Tre1	22.0264	4.79372		0.0360535	0.0059185	0.995906			Ha-10mM TD-1R	Ha-Tre1	23.0768	5.55952		0.0212039	1.47954	0.358604			Ha-50mM TD-1R	Ha-Tre1	23.7291	5.10398		0.0290769	1.02399	0.491753			Ha-100mM TD-1R	Ha-Tre1	23.0109	4.32585		0.0498642	0.245864	0.843311
					5.64259
2R	Ha-Control-2R	Ha-Tre1	21.9734	4.74075	4.66284	0.0374017	0.0779171	0.947425		2R	Ha-10mM TD-2R	Ha-Tre1	23.1283	5.38244		0.0239731	1.30245	0.405436		2R	Ha-50mM TD-2R	Ha-Tre1	23.5735	4.78147		0.0363609	0.701478	0.614942		2R	Ha-100mM TD-2R	Ha-Tre1	23.0861	4.27414		0.051684	0.19415	0.874088
	Ha-Control-2R	Ha-Tre1	21.8176	4.58492		0.0416679	-0.0779171	1.05549			Ha-10mM TD-2R	Ha-Tre1	23.1297	5.38384		0.0239498	1.30385	0.405044			Ha-50mM TD-2R	Ha-Tre1	23.6272	4.83513		0.0350332	0.755143	0.592488			Ha-100mM TD-2R	Ha-Tre1	22.9984	4.18643		0.0549235	0.106444	0.928875
3R	Ha-Control-3R	Ha-Tre1	24.3399	7.51101	7.47713	0.00548226	0.0338888	0.976784		3R	Ha-10mM TD-3R	Ha-Tre1	24.6292	8.64683		0.00249484	4.56685	0.0421932		3R	Ha-50mM TD-3R	Ha-Tre1	25.974	7.29518		0.00636694	3.2152	0.107679		3R	Ha-100mM TD-3R	Ha-Tre1	24.4441	7.13532		0.00711301	3.05534	0.120296
	Ha-Control-3R	Ha-Tre1	24.2721	7.44324		0.00574596	-0.0338888	1.02377			Ha-10mM TD-3R	Ha-Tre1	24.4959	8.51351		0.00273639	4.43352	0.0462783			Ha-50mM TD-3R	Ha-Tre1	26.1556	7.47679		0.00561387	3.3968	0.0949426			Ha-100mM TD-3R	Ha-Tre1	24.5127	7.20388		0.00678292	3.12389	0.114714
Biological Replicate	Sample Name	Target Name	CT	Delta CT	Average Delta CT	2^-Delta CT=Transcript Abundance	Delta Delta CT	2^-Delta Delta CT= Fold Change		Biological Replicate	Sample Name	Target Name	CT	Delta CT	Average Delta CT	2^-Delta CT=Transcript Abundance	Delta Delta CT	2^-Delta Delta CT= Fold Change		Biological Replicate	Sample Name	Target Name	CT	Delta CT	Average Delta CT	2^-Delta CT=Transcript Abundance	Delta Delta CT	2^-Delta Delta CT= Fold Change		Biological Replicate	Sample Name	Target Name	CT	Delta CT	Average Delta CT	2^-Delta CT=Transcript Abundance	Delta Delta CT	2^-Delta Delta CT= Fold Change
1R	Ha-Control -1R	Ha-Tre2	22.8234	5.59076	5.56371	0.0207498	0.0270519	0.981424		1R	Ha-10mM TD-1R	Ha-Tre2	22.9969	5.4796		0.0224117	1.31132	0.402953
	Ha-Control -1R	Ha-Tre2	22.7693	5.53666		0.0215427	-0.0270519	1.01893			Ha-10mM TD-1R	Ha-Tre2	22.9983	5.48102		0.0223897	1.31273	0.402557
					6.25841
2R	Ha-Control -2R	Ha-Tre2	22.7517	5.72736	5.73789	0.0188753	-0.0105295	1.00733		2R	Ha-10mM TD-2R	Ha-Tre2	23.1887	5.44292		0.0229889	1.27463	0.41333
	Ha-Control -2R	Ha-Tre2	22.7727	5.74841		0.0186018	0.0105295	0.992728			Ha-10mM TD-2R	Ha-Tre2	23.0399	5.29405		0.0254878	1.12576	0.458259
3R	Ha-Control-3R	Ha-Tre2	24.3916	7.56265	7.47365	0.0052895	0.0890007	0.940174		3R	Ha-10mM TD-3R	Ha-Tre2	24.5884	8.606		0.00256647	4.43771	0.0461441
	Ha-Control-3R	Ha-Tre2	24.2136	7.38465		0.0059841	-0.0890007	1.06363			Ha-10mM TD-3R	Ha-Tre2	24.6445	8.66215		0.00246849	4.49387	0.0443824

## Sheet: other STs on dsHaST46
Biological Replicate	Sample Name	Target Name	CT	CT Mean					TD	Biological Replicate	Sample Name	Target Name	CT	CT Mean
1R	L4440-AD-1R	18s-RJ	13.5509	13.418						1R	L4440-AD-TD-1R	18s-RJ	13.1122	13.0714
	L4440-AD-1R	18s-RJ	13.2851								L4440-AD-TD-1R	18s-RJ	13.0306
2R	L4440-AD-2R	18s-RJ	12.4201	12.3661						2R	L4440-AD-TD-2R	18s-RJ	14.8175	14.9066
	L4440-AD-2R	18s-RJ	12.312								L4440-AD-TD-2R	18s-RJ	14.9956
3R	L4440-AD-3R	18s-RJ	12.8822	12.8632						3R	L4440-AD-TD-3R	18s-RJ	13.3928	13.395
	L4440-AD-3R	18s-RJ	12.8441								L4440-AD-TD-3R	18s-RJ	13.3972
1R	dsTret46-AD-1R	18s-RJ	14.4484	14.5252						1R	dsTret46-AD-TD-1R	18s-RJ	14.6138	14.6408
	dsTret46-AD-1R	18s-RJ	14.6021								dsTret46-AD-TD-1R	18s-RJ	14.6679
2R	dsTret46-AD-2R	18s-RJ	15.1204	15.1436						2R	dsTret46-AD-TD-2R	18s-RJ	13.5172	13.4877
	dsTret46-AD-2R	18s-RJ	15.1668								dsTret46-AD-TD-2R	18s-RJ	13.4583
3R	dsTret46-AD-3R	18s-RJ	15.3567	15.2404						3R	dsTret46-AD-TD-3R	18s-RJ	15.0685	15.1942
	dsTret46-AD-3R	18s-RJ	15.1241								dsTret46-AD-TD-3R	18s-RJ	15.3198
Biological Replicate	Sample Name	Target Name	CT	Delta CT	Average Delta CT	2^-Delta CT=Transcript Abundance	Delta Delta CT	2^-Delta Delta CT= Fold Change		Biological Replicate	Sample Name	Target Name	CT	Delta CT	Average Delta CT	2^-Delta CT=Transcript Abundance	Delta Delta CT	2^-Delta Delta CT= Fold Change
1R	L4440-AD-1R	Ha-Tret9	24.4881	11.07	11.0367	0.000465145	0.0333414	0.977154		1R	L4440-AD-TD-1R	Ha-Tret9	24.9162	11.8448		0.000271877	0.188493	0.877522
	L4440-AD-1R	Ha-Tret9	24.4214	11.0034		0.000487149	-0.0333414	1.02338			L4440-AD-TD-1R	Ha-Tret9	24.9198	11.8484		0.000271196	0.192113	0.875323
2R	L4440-AD-2R	Ha-Tret9	23.7977	11.4317	11.367	0.000362007	0.0646925	0.956149		2R	L4440-AD-TD-2R	Ha-Tret9	26.1668	11.2602		0.0004077	-0.39606	1.31591
	L4440-AD-2R	Ha-Tret9	23.6684	11.3023		0.000395973	-0.0646925	1.04586			L4440-AD-TD-2R	Ha-Tret9	26.1785	11.2719		0.000404416	-0.38439	1.30531
3R	L4440-AD-3R	Ha-Tret9	25.5234	12.6602	12.5651	0.000154487	0.095129	0.936189		3R	L4440-AD-TD-3R	Ha-Tret9	24.9172	11.5222		0.000339983	-0.134015	1.09734
	L4440-AD-3R	Ha-Tret9	25.3331	12.47		0.000176265	-0.095129	1.06816			L4440-AD-TD-3R	Ha-Tret9	24.8831	11.4881		0.000348128	-0.168171	1.12363
					11.6563
1R	dsTret46-AD-1R	Ha-Tret9	27.7008	13.1756		0.00010808	1.51935	0.348843		1R	dsTret46-AD-TD-1R	Ha-Tret9	25.7757	11.1349		0.000444692	-0.52136	1.43531
	dsTret46-AD-1R	Ha-Tret9	27.7677	13.2424		0.000103188	1.58618	0.333052			dsTret46-AD-TD-1R	Ha-Tret9	25.7708	11.13		0.000446199	-0.526239	1.44017
2R	dsTret46-AD-2R	Ha-Tret9	27.0259	11.8823		0.0002649	0.226	0.855002		2R	dsTret46-AD-TD-2R	Ha-Tret9	24.4902	11.0025		0.000487428	-0.653742	1.57324
	dsTret46-AD-2R	Ha-Tret9	27.0314	11.8878		0.000263883	0.231548	0.85172			dsTret46-AD-TD-2R	Ha-Tret9	24.5413	11.0536		0.000470465	-0.602641	1.51849
3R	dsTret46-AD-3R	Ha-Tret9	27.785	12.5446		0.00016738	0.888324	0.540241		3R	dsTret46-AD-TD-3R	Ha-Tret9	26.3245	11.1303		0.000446102	-0.525925	1.43986
	dsTret46-AD-3R	Ha-Tret9	27.916	12.6755		0.000152855	1.01928	0.493362			dsTret46-AD-TD-3R	Ha-Tret9	26.4872	11.2931		0.000398519	-0.363202	1.28628
Biological Replicate	Sample Name	Target Name	CT	Delta CT	Average Delta CT	2^-Delta CT=Transcript Abundance	Delta Delta CT	2^-Delta Delta CT= Fold Change		Biological Replicate	Sample Name	Target Name	CT	Delta CT	Average Delta CT	2^-Delta CT=Transcript Abundance	Delta Delta CT	2^-Delta Delta CT= Fold Change
1R	L4440-AD-1R	Ha-Tret29	29.8342	16.4161	16.4474	1.14354e-05	-0.0312319	1.02188		1R	L4440-AD-TD-1R	Ha-Tret29	29.507	16.4356		1.12823e-05	1.07182	0.475718
	L4440-AD-1R	Ha-Tret29	29.8966	16.4786		1.09509e-05	0.0312319	0.978584			L4440-AD-TD-1R	Ha-Tret29	29.1492	16.0778		1.44579e-05	0.714032	0.609614
2R	L4440-AD-2R	Ha-Tret29	27.4895	15.1234	15.2153	2.80152e-05	-0.0918522	1.06574		2R	L4440-AD-TD-2R	Ha-Tret29	29.7569	14.8503		3.38544e-05	-0.513454	1.42746
	L4440-AD-2R	Ha-Tret29	27.6732	15.3071		2.46657e-05	0.0918522	0.938317			L4440-AD-TD-2R	Ha-Tret29	29.8903	14.9837		3.08639e-05	-0.380033	1.30137
3R	L4440-AD-3R	Ha-Tret29	27.195	14.3319	14.4286	4.8493e-05	-0.0967474	1.06936		3R	L4440-AD-TD-3R	Ha-Tret29	29.7939	16.3989		1.15729e-05	1.03514	0.487968
	L4440-AD-3R	Ha-Tret29	27.3885	14.5254		4.24064e-05	0.0967474	0.935139			L4440-AD-TD-3R	Ha-Tret29	29.5793	16.1843		1.3429e-05	0.820535	0.566232
					15.3638
1R	dsTret46-AD-1R	Ha-Tret29	32.443	17.9178		4.03834e-06	2.55405	0.170276		1R	dsTret46-AD-TD-1R	Ha-Tret29	27.2733	12.6325		0.000157489	-2.73129	6.64048
	dsTret46-AD-1R	Ha-Tret29	32.0066	17.4814		5.46479e-06	2.11765	0.230422			dsTret46-AD-TD-1R	Ha-Tret29	27.2894	12.6486		0.000155741	-2.71519	6.5668
2R	dsTret46-AD-2R	Ha-Tret29	32.1983	17.0547		7.34574e-06	1.69091	0.309732		2R	dsTret46-AD-TD-2R	Ha-Tret29	28.1882	14.7005		3.75577e-05	-0.663219	1.58361
	dsTret46-AD-2R	Ha-Tret29	31.8839	16.7403		9.13388e-06	1.37659	0.385129			dsTret46-AD-TD-2R	Ha-Tret29	28.14	14.6523		3.88338e-05	-0.711423	1.63742
3R	dsTret46-AD-3R	Ha-Tret29	31.7283	16.4879		1.08805e-05	1.12414	0.458775		3R	dsTret46-AD-TD-3R	Ha-Tret29	28.4285	13.2344		0.000103766	-2.12937	4.37526
	dsTret46-AD-3R	Ha-Tret29	31.4833	16.2429		1.28945e-05	0.87913	0.543695			dsTret46-AD-TD-3R	Ha-Tret29	28.286	13.0919		0.000114539	-2.27188	4.82953
Biological Replicate	Sample Name	Target Name	CT	Delta CT	Average Delta CT	2^-Delta CT=Transcript Abundance	Delta Delta CT	2^-Delta Delta CT= Fold Change		Biological Replicate	Sample Name	Target Name	CT	Delta CT	Average Delta CT	2^-Delta CT=Transcript Abundance	Delta Delta CT	2^-Delta Delta CT= Fold Change
1R	L4440-AD-1R	Ha-Tret64	22.1688	8.75077	8.72169	0.00232143	0.0290794	0.980045		1R	L4440-AD-TD-1R	HaTret64	23.1261	10.0547		0.000940252	1.11905	0.460398
	L4440-AD-1R	Ha-Tret64	22.1106	8.69261		0.00241692	-0.0290794	1.02036			L4440-AD-TD-1R	HaTret64	23.2497	10.1783		0.000863047	1.24265	0.422594
2R	L4440-AD-2R	Ha-Tret64	21.1382	8.77216	8.78208	0.00228726	-0.00991726	1.0069		2R	L4440-AD-TD-2R	HaTret64	24.4863	9.57974		0.0013068	0.644125	0.639881
	L4440-AD-2R	Ha-Tret64	21.158	8.792		0.00225603	0.00991726	0.993149			L4440-AD-TD-2R	HaTret64	24.5482	9.64166		0.00125191	0.70604	0.613001
3R	L4440-AD-3R	Ha-Tret64	22.1909	9.32771	9.30308	0.00155625	0.0246325	0.983071		3R	L4440-AD-TD-3R	HaTret64	22.812	9.41697		0.00146289	0.481348	0.716308
	L4440-AD-3R	Ha-Tret64	22.1416	9.27845		0.00161031	-0.0246325	1.01722			L4440-AD-TD-3R	HaTret64	22.9469	9.55188		0.00133229	0.616261	0.65236
					8.93562
1R	dsTret46-AD-1R	Ha-Tret64	27.2822	12.7569	13.4835	0.000144472	3.82131	0.0707411		1R	dsTret46-AD-TD-1R	HaTret64	25.5522	10.9113		0.000519232	1.97571	0.254244
	dsTret46-AD-1R	Ha-Tret64	28.7353	14.21		5.27664e-05	5.2744	0.0258372			dsTret46-AD-TD-1R	HaTret64	25.9555	11.3147		0.000392584	2.37909	0.19223
2R	dsTret46-AD-2R	Ha-Tret64	28.3096	13.166	13.1171	0.000108799	4.23043	0.0532738		2R	dsTret46-AD-TD-2R	HaTret64	21.9143	8.42658		0.00290634	-0.509035	1.4231
	dsTret46-AD-2R	Ha-Tret64	28.2118	13.0682		0.000116436	4.13256	0.0570131			dsTret46-AD-TD-2R	HaTret64	21.7779	8.29023		0.00319441	-0.645384	1.56416
3R	dsTret46-AD-3R	HaTret64	27.2548	12.0144	12.276	0.000241724	3.07873	0.118361		3R	dsTret46-AD-TD-3R	HaTret64	25.4992	10.3051		0.000790436	1.36945	0.38704
	dsTret46-AD-3R	HaTret64	27.7781	12.5377		0.000168183	3.60206	0.0823515			dsTret46-AD-TD-3R	HaTret64	25.5426	10.3484		0.000767047	1.41278	0.375588
Biological Replicate	Sample Name	Target Name	CT	Delta CT	Average Delta CT	2^-Delta CT=Transcript Abundance	Delta Delta CT	2^-Delta Delta CT= Fold Change		Biological Replicate	Sample Name	Target Name	CT	Delta CT	Average Delta CT	2^-Delta CT=Transcript Abundance	Delta Delta CT	2^-Delta Delta CT= Fold Change
1R	L4440-AD-1R	Ha_New-TPP	30.7212	17.3032	17.0062	6.18331e-06	0.297012	0.813936		1R	L4440-AD-TD-1R	Ha_New-TPP	25.9136	12.8422		0.000136184	-2.96673	7.81765
	L4440-AD-1R	Ha_New-TPP	30.1272	16.7092		9.33341e-06	-0.297012	1.2286			L4440-AD-TD-1R	Ha_New-TPP	25.9387	12.8673		0.000133831	-2.94158	7.68255
2R	L4440-AD-2R	Ha_New-TPP	25.9655	13.5994	13.585	8.057e-05	0.0143499	0.990103		2R	L4440-AD-TD-2R	Ha_New-TPP	27.9074	13.0008		0.000122001	-2.80807	7.00346
	L4440-AD-2R	Ha_New-TPP	25.9368	13.5707		8.21889e-05	-0.0143499	1.01			L4440-AD-TD-2R	Ha_New-TPP	28.1536	13.2471		0.000102857	-2.56182	5.9045
3R	L4440-AD-3R	Ha_New-TPP	29.5868	16.7236	16.8354	9.24036e-06	-0.111816	1.08059		3R	L4440-AD-TD-3R	Ha_New-TPP	26.165	12.77		0.00014317	-3.0389	8.21865
	L4440-AD-3R	Ha_New-TPP	29.8104	16.9473		7.9135e-06	0.111816	0.925422			L4440-AD-TD-3R	Ha_New-TPP	26.9101	13.5152		8.5415e-05	-2.29374	4.90324
					15.8089
1R	dsTret46-AD-1R	Ha_New-TPP	28.6018	14.0766		5.788e-05	-1.73231	3.3226		1R	dsTret46-AD-TD-1R	Ha_New-TPP	26.6196	11.9788		0.000247763	-3.83013	14.2228
	dsTret46-AD-1R	Ha_New-TPP	28.5801	14.0548		5.87592e-05	-1.75406	3.37306			dsTret46-AD-TD-1R	Ha_New-TPP	26.3809	11.7401		0.000292335	-4.0688	16.7815
2R	dsTret46-AD-2R	Ha_New-TPP	29.3582	14.2146		5.25985e-05	-1.59427	3.01942		2R	dsTret46-AD-TD-2R	Ha_New-TPP	27.6702	14.1824		5.37846e-05	-1.62644	3.0875
	dsTret46-AD-2R	Ha_New-TPP	29.4296	14.286		5.00606e-05	-1.52292	2.87372			dsTret46-AD-TD-2R	Ha_New-TPP	27.843	14.3553		4.77104e-05	-1.45355	2.73881
3R	dsTret46-AD-3R	Ha_New-TPP	32.0238	16.7834		8.86542e-06	0.974492	0.508919		3R	dsTret46-AD-TD-3R	Ha_New-TPP	30.9249	15.7307		1.839e-05	-0.0781697	1.05568
	dsTret46-AD-3R	Ha_New-TPP	32.7172	17.4768		5.48221e-06	1.66792	0.314706			dsTret46-AD-TD-3R	Ha_New-TPP	31.3094	16.1153		1.4087e-05	0.306392	0.808662
Biological Replicate	Sample Name	Target Name	CT	CT Mean						Biological Replicate	Sample Name	Target Name	CT	CT Mean
1R	L4440-AD-1R	18s-RJ	13.5509	13.418						1R	L4440-AD-TD-1R	18s-RJ	13.1122	13.0714
	L4440-AD-1R	18s-RJ	13.2851								L4440-AD-TD-1R	18s-RJ	13.0306
2R	L4440-AD-2R	18s-RJ	12.4201	12.3661						2R	L4440-AD-TD-2R	18s-RJ	14.8175	14.9066
	L4440-AD-2R	18s-RJ	12.312								L4440-AD-TD-2R	18s-RJ	14.9956
3R	L4440-AD-3R	18s-RJ	12.8822	12.8632						3R	L4440-AD-TD-3R	18s-RJ	13.3928	13.395
	L4440-AD-3R	18s-RJ	12.8441								L4440-AD-TD-3R	18s-RJ	13.3972
1R	dsTret46-AD-1R	18s-RJ	14.4484	14.5252						1R	dsTret46-AD-TD-1R	18s-RJ	14.6138	14.6408
	dsTret46-AD-1R	18s-RJ	14.6021								dsTret46-AD-TD-1R	18s-RJ	14.6679
2R	dsTret46-AD-2R	18s-RJ	15.1204	15.1436						2R	dsTret46-AD-TD-2R	18s-RJ	13.5172	13.4877
	dsTret46-AD-2R	18s-RJ	15.1668								dsTret46-AD-TD-2R	18s-RJ	13.4583
3R	dsTret46-AD-3R	18s-RJ	15.3567	15.2404						3R	dsTret46-AD-TD-3R	18s-RJ	15.0685	15.1942
	dsTret46-AD-3R	18s-RJ	15.1241								dsTret46-AD-TD-3R	18s-RJ	15.3198
Biological Replicate	Sample Name	Target Name	CT	Delta CT	Average Delta CT	2^-Delta CT=Transcript Abundance	Delta Delta CT	2^-Delta Delta CT= Fold Change		Biological Replicate	Sample Name	Target Name	CT	Delta CT	Average Delta CT	2^-Delta CT=Transcript Abundance	Delta Delta CT	2^-Delta Delta CT= Fold Change
1R	L4440-AD-1R	ST69	23.898	10.4799	10.4597	0.0007002	0.0201979	0.986097		1R	L4440-AD-TD-1R	ST69	23.5629	10.4915		0.000694619	-0.465228	1.38054
	L4440-AD-1R	ST69	23.8576	10.4395		0.000720083	-0.0201979	1.0141			L4440-AD-TD-1R	ST69	23.7267	10.6553		0.000620072	-0.30144	1.23237
2R	L4440-AD-2R	ST69	22.453	10.087	10.1602	0.000919436	-0.0732203	1.05206		2R	L4440-AD-TD-2R	ST69	25.8883	10.9817		0.000494516	0.0249778	0.982836
	L4440-AD-2R	ST69	22.5995	10.2334		0.000830689	0.0732203	0.950514			L4440-AD-TD-2R	ST69	25.9181	11.0115		0.000484405	0.0547821	0.96274
3R	L4440-AD-3R	ST69	24.9576	12.0945	12.2502	0.000228666	-0.155751	1.114		3R	L4440-AD-TD-3R	ST69	23.236	9.84096		0.00109037	-1.11576	2.16709
	L4440-AD-3R	ST69	25.2691	12.406		0.000184259	0.155751	0.897665			L4440-AD-TD-3R	ST69	25.8174	12.4224		0.000182172	1.46569	0.362061
					10.9567
1R	dsST46-AD-1R	ST69	27.6424	13.1172		0.000112546	2.16048	0.223681		1R	dsST46-AD-TD-1R	ST69	28.0583	13.4174		9.1401e-05	2.46071	0.181657
	dsST46-AD-1R	ST69	27.6815	13.1563		0.000109538	2.19957	0.217703			dsST46-AD-TD-1R	ST69	29.5466	14.9058		3.25769e-05	3.94907	0.0647457
2R	dsST46-AD-2R	ST69	26.3197	11.1761		0.000432166	0.21941	0.858917		2R	dsST46-AD-TD-2R	ST69	28.4002	14.9124		3.2427e-05	3.95573	0.0644477
	dsST46-AD-2R	ST69	26.3887	11.2451		0.000411995	0.288368	0.818828			dsST46-AD-TD-2R	ST69	27.1139	13.6262		7.90889e-05	2.66945	0.157187
3R	dsST46-AD-3R	ST69	27.3178	12.0774		0.000231393	1.12065	0.459888		3R	dsST46-AD-TD-3R	ST69	28.1433	12.9491		0.000126451	1.99242	0.251317
	dsST46-AD-3R	ST69	27.4749	12.2344		0.000207522	1.27773	0.412443			dsST46-AD-TD-3R	ST69	27.9351	12.741		0.00014608	1.78424	0.29033

## Sheet: Hemo-AD-TD
Biological Replicate	Sample Name	Target Name	CT	Ct Mean							Biological Replicate	Sample Name	Target Name	CT	Ct Mean
1	Ha-AD-Hemo1	HaActin-2nd Set	19.2417	19.2419							1	Ha-TD-Hemo1	Ha-actin	17.5996	17.6079
	Ha-AD-Hemo1	HaActin-2nd Set	19.242									Ha-TD-Hemo1	Ha-actin	17.6162
2	Ha-AD-Hemo2	HaActin-2nd Set	18.7115	18.9785							2	Ha-TD-Hemo2	HaActin-2nd Set	18.122	18.278
	Ha-AD-Hemo2	HaActin-2nd Set	19.2456									Ha-TD-Hemo2	HaActin-2nd Set	18.434
3	Ha-AD-Hemo3	HaActin-2nd Set	19.3909	19.2797							3	Ha-TD-Hemo3	HaActin-2nd Set	17.4339	17.5718
	Ha-AD-Hemo3	HaActin-2nd Set	19.1685									Ha-TD-Hemo3	HaActin-2nd Set	17.7096
4	Ha-AD-Hemo4	HaActin-2nd Set	18.3341	18.3612							4	Ha-TD-Hemo4	HaActin-2nd Set	17.8929	17.7063
	Ha-AD-Hemo4	HaActin-2nd Set	18.3882									Ha-TD-Hemo4	HaActin-2nd Set	17.5197
5	Ha-AD-Hemo5	HaActin-2nd Set	18.5877	18.4796							5	Ha-TD-Hemo5	HaActin-2nd Set	17.9347	17.9273
	Ha-AD-Hemo5	HaActin-2nd Set	18.3716									Ha-TD-Hemo5	HaActin-2nd Set	17.92
6	Ha-AD-Hemo6	HaActin-2nd Set	18.0479	18.1184							6	Ha-TD-Hemo6	HaActin-2nd Set	17.3773	17.5144
	Ha-AD-Hemo6	HaActin-2nd Set	18.1889									Ha-TD-Hemo6	HaActin-2nd Set	17.6515
Biological Replicate	Sample Name	Target Name	CT	Delta CT	Average Delta CT	2^-Delta CT=Transcript Abundance	Delta Delta CT	2^-Delta Delta CT= Fold Change			Biological Replicate	Sample Name	Target Name	CT	Delta CT	Average Delta CT	2^-Delta CT=Transcript Abundance	Delta Delta CT	2^-Delta Delta CT= Fold Change
1	Ha-AD-Hemo1	HaST9	28.2501	9.00824	8.95878	0.001942	0.0494595	0.966298			1	Ha-TD-Repeat-Hemo1	HaST9	24.2241	6.61618		0.0101937	-2.7827	6.88141
	Ha-AD-Hemo1	HaST9	28.1512	8.90932		0.00207983	-0.0494595	1.03488				Ha-TD-Repeat-Hemo1	HaST9	24.3171	6.70922		0.00955704	-2.68967	6.45164
2	Ha-AD-Hemo2	HaST9	26.6956	7.7171	7.61366	0.0047525	0.103439	0.930811			2	Ha-TD-Hemo2	HaST9	29.9464	11.6685		0.000307218	2.26956	0.207393
	Ha-AD-Hemo2	HaST9	26.4887	7.51022		0.00548529	-0.103439	1.07433				Ha-TD-Hemo2	HaST9	29.6718	11.3938		0.000371642	1.99491	0.250883
3	Ha-AD-Hemo3	HaST9	26.9637	7.68399	7.67097	0.00486283	0.0130157	0.991019			3	Ha-TD-Hemo3	HaST9	26.9347	9.36291		0.00151874	-0.0359809	1.02525
	Ha-AD-Hemo3	HaST9	26.9377	7.65796		0.00495136	-0.0130157	1.00906				Ha-TD-Hemo3	HaST9	26.9379	9.36617		0.00151531	-0.0327136	1.02293
4	Ha-AD-Hemo4	HaST9	29.3714	11.0102	10.6573	0.000484836	0.352889	0.783015			4	Ha-TD-Hemo4	HaST9	29.4135	11.7072		0.000299078	2.3083	0.201898
	Ha-AD-Hemo4	HaST9	28.6656	10.3044		0.000790779	-0.352889	1.27712				Ha-TD-Hemo4	HaST9	29.3809	11.6747		0.000305898	2.27578	0.206502
5	Ha-AD-Hemo5	HaST9	29.8554	11.3758	10.9695	0.000376318	0.406275	0.754569			5	Ha-TD-Hemo5	HaST9	27.2748	9.3475		0.00153504	-0.0513837	1.03626
	Ha-AD-Hemo5	HaST9	29.0429	10.5632		0.000660932	-0.406275	1.32526				Ha-TD-Hemo5	HaST9	27.1326	9.20529		0.00169408	-0.193601	1.14361
6	Ha-AD-Hemo6	HaST9	28.5666	10.4481	10.5231	0.000715806	-0.0749607	1.05333			6	Ha-TD-Hemo6	HaST9	29.439	11.9246		0.000257239	2.52571	0.173654
	Ha-AD-Hemo6	HaST9	28.7165	10.5981		0.000645156	0.0749607	0.949368				Ha-TD-Hemo6	HaST9	29.4395	11.9251		0.00025715	2.52622	0.173593
Average Dct				9.39889	9.39889						Average dCT
Biological Replicate	Sample Name	Target Name	CT	Delta CT	Average Delta CT	2^-Delta CT=Transcript Abundance	Delta Delta CT	2^-Delta Delta CT= Fold Change			Biological Replicate	Sample Name	Target Name	CT	Delta CT	Average Delta CT	2^-Delta CT=Transcript Abundance	Delta Delta CT	2^-Delta Delta CT= Fold Change
1	Ha-AD-Hemo1	HaST46	18.9476	-0.294304	-0.475131	1.22629	0.180827	0.882197			1	Ha-TD-Repeat-Hemo1	HaST46	21.9973	4.38941		0.0477152	2.70195	0.153685
	Ha-AD-Hemo1	HaST46	18.5859	-0.655958		1.57566	-0.180827	1.13353				Ha-TD-Repeat-Hemo1	HaST46	22.6126	5.00475		0.0311473	3.31729	0.100322
2	Ha-AD-Hemo2	HaST46	19.0891	0.11054	0.329203	0.926241	-0.218662	1.16365			2	Ha-TD-Hemo2	HaST46	23.155	4.87703		0.0340304	3.18958	0.109608
	Ha-AD-Hemo2	HaST46	19.5264	0.547865		0.684032	0.218662	0.859362				Ha-TD-Hemo2	HaST46	23.3674	5.08945		0.0293712	3.40199	0.0946014
3	Ha-AD-Hemo3	HaST46	18.7278	-0.551902	-0.560785	1.46602	0.00888348	0.993861			3	Ha-TD-Hemo3	HaST46	18.9726	1.40086		0.378703	-0.286596	1.21976
	Ha-AD-Hemo3	HaST46	18.7101	-0.569669		1.48418	-0.00888348	1.00618				Ha-TD-Hemo3	HaST46	19.2732	1.70144		0.307478	0.0139867	0.990352
4	Ha-AD-Hemo4	HaST46	21.3362	2.97501	2.96722	0.127184	0.0077858	0.994618			4	Ha-TD-Hemo4	HaST46	21.7084	4.00211		0.0624085	2.31466	0.20101
	Ha-AD-Hemo4	HaST46	21.3206	2.95943		0.128565	-0.0077858	1.00541				Ha-TD-Hemo4	HaST46	21.5809	3.87464		0.0681739	2.18718	0.21958
5	Ha-AD-Hemo5	HaST46	22.7365	4.25689	4.08125	0.0523058	0.175637	0.885376			5	Ha-TD-Hemo5	HaST46	21.0246	3.09728		0.116849	1.40982	0.376358
	Ha-AD-Hemo5	HaST46	22.3853	3.90561		0.0667258	-0.175637	1.12946				Ha-TD-Hemo5	HaST46	21.3886	3.46124		0.0907949	1.77379	0.29244
6	Ha-AD-Hemo6	HaST46	21.9771	3.85865	3.78299	0.0689336	0.0756617	0.948907			6	Ha-TD-Hemo6	HaST46	23.0777	5.56331		0.0211483	3.87586	0.0681162
	Ha-AD-Hemo6	HaST46	21.8258	3.70732		0.0765568	-0.0756617	1.05384				Ha-TD-Hemo6	HaST46	22.905	5.39062		0.0238376	3.70316	0.076778
Average Dct				1.68746	1.68746
Biological Replicate	Sample Name	Target Name	CT	Delta CT	Average Delta CT	2^-Delta CT=Transcript Abundance	Delta Delta CT	2^-Delta Delta CT= Fold Change			Biological Replicate	Sample Name	Target Name	CT	Delta CT	Average Delta CT	2^-Delta CT=Transcript Abundance	Delta Delta CT	2^-Delta Delta CT= Fold Change
1	Ha-AD-Hemo1	HaST69	26.4655	7.22368	7.15971	0.00669044	0.0639744	0.956625			1	Ha-TD-Hemo1	HaST69	26.6686	9.06075		0.00187259	1.3378	0.395623
	Ha-AD-Hemo1	HaST69	26.3376	7.09573		0.00731091	-0.0639744	1.04534				Ha-TD-Hemo1	HaST69	26.6236	9.01569		0.001932	1.29274	0.408174
2	Ha-AD-Hemo2	HaST69	26.5373	7.55881	7.46557	0.00530363	0.0932379	0.937417			2	Ha-TD-Hemo2	HaST69	26.9687	8.69069		0.00242015	0.967739	0.511307
	Ha-AD-Hemo2	HaST69	26.3509	7.37233		0.00603542	-0.0932379	1.06676				Ha-TD-Hemo2	HaST69	26.9609	8.6829		0.00243325	0.959951	0.514074
3	Ha-AD-Hemo3	HaST69	26.7001	7.42037	7.4373	0.00583774	-0.0169296	1.0118			3	Ha-TD-Hemo3	HaST69	25.9583	8.38654		0.00298812	0.663597	0.631302
	Ha-AD-Hemo3	HaST69	26.734	7.45423		0.00570232	0.0169296	0.988334				Ha-TD-Hemo3	HaST69	25.9446	8.37286		0.00301661	0.649908	0.637321
4	Ha-AD-Hemo4	HaST69	26.6467	8.28549	8.27665	0.00320494	0.00883389	0.993896			4	Ha-TD-Hemo4	HaST69	27.9579	10.2517		0.000820239	2.52872	0.173292
	Ha-AD-Hemo4	HaST69	26.629	8.26782		0.00324443	-0.00883389	1.00614				Ha-TD-Hemo4	HaST69	27.9877	10.2814		0.000803516	2.55844	0.169759
5	Ha-AD-Hemo5	HaST69	26.5832	8.10359	8.10976	0.00363561	-0.00616741	1.00428			5	Ha-TD-Hemo5	HaST69	26.1952	8.26787		0.00324432	0.544923	0.685428
	Ha-AD-Hemo5	HaST69	26.5956	8.11592		0.00360466	0.00616741	0.995734				Ha-TD-Hemo5	HaST69	26.1377	8.21031		0.00337637	0.487365	0.713327
6	Ha-AD-Hemo6	HaST69	26.0174	7.89895	7.88869	0.00418966	0.0102577	0.992915			6	Ha-TD-Hemo6	HaST69	26.7639	9.24951		0.00164294	1.52656	0.347104
	Ha-AD-Hemo6	HaST69	25.9969	7.87844		0.00424967	-0.0102577	1.00714				Ha-TD-Hemo6	HaST69	26.6997	9.18528		0.00171773	1.46233	0.362905
Average Dct				7.72295	7.72295
Biological Replicate	Sample Name	Target Name	CT	Delta CT	Average Delta CT	2^-Delta CT=Transcript Abundance	Delta Delta CT	2^-Delta Delta CT= Fold Change			Biological Replicate	Sample Name	Target Name	CT	Delta CT	Average Delta CT	2^-Delta CT=Transcript Abundance	Delta Delta CT	2^-Delta Delta CT= Fold Change
1	Ha-AD-Hemo1	HaST64	26.3431	7.10121	7.05946	0.0072832	0.0417557	0.971472			1	Ha-TD-Hemo1	HaST64	25.2235	7.61564		0.00509876	0.0205404	0.985863
	Ha-AD-Hemo1	HaST64	26.2596	7.0177		0.00771724	-0.0417557	1.02937				Ha-TD-Hemo1	HaST64	25.1705	7.56264		0.00528956	-0.032461	1.02276
2	Ha-AD-Hemo2	HaST64	24.6651	5.68655	5.76381	0.0194168	-0.0772514	1.05501			2	Ha-TD-Hemo2	HaST64	27.0269	8.74889		0.00232447	1.15379	0.449443
	Ha-AD-Hemo2	HaST64	24.8196	5.84106		0.0174448	0.0772514	0.947862				Ha-TD-Hemo2	HaST64	27.0418	8.76385		0.00230048	1.16876	0.444805
3	Ha-AD-Hemo3	HaST64	24.8656	5.58588	5.59554	0.0208201	-0.00966167	1.00672			3	Ha-TD-Hemo3	HaST64	25.2021	7.63031		0.00504719	0.0352089	0.97589
	Ha-AD-Hemo3	HaST64	24.8849	5.6052		0.0205431	0.00966167	0.993325				Ha-TD-Hemo3	HaST64	25.4969	7.92518		0.00411417	0.330087	0.795489
4	Ha-AD-Hemo4	HaST64	27.3377	8.97655	8.84575	0.00198512	0.130806	0.913321			4	Ha-TD-Hemo4	HaST64	26.7309	9.02465		0.00192004	1.42956	0.371245
	Ha-AD-Hemo4	HaST64	27.0761	8.71494		0.0023798	-0.130806	1.09491				Ha-TD-Hemo4	HaST64	26.9967	9.29043		0.00159699	1.69534	0.308783
5	Ha-AD-Hemo5	HaST64	27.9979	9.51826	9.67525	0.0013637	-0.156994	1.11496			5	Ha-TD-Hemo5	HaST64	24.1628	6.23547		0.013272	-1.35963	2.56619
	Ha-AD-Hemo5	HaST64	28.3119	9.83224		0.00109698	0.156994	0.896892				Ha-TD-Hemo5	HaST64	24.3245	6.3972		0.0118645	-1.19789	2.29405
6	Ha-AD-Hemo6	HaST64	26.6427	8.52431	8.63077	0.00271599	-0.106467	1.07659			6	Ha-TD-Hemo6	HaST64	26.5145	9.00007		0.00195303	1.40497	0.377625
	Ha-AD-Hemo6	HaST64	26.8557	8.73724		0.0023433	0.106467	0.92886				Ha-TD-Hemo6	HaST64	26.3537	8.83926		0.00218332	1.24416	0.422153
Average Dct				7.5951	7.5951
Biological Replicate	Sample Name	Target Name	CT	Delta CT	Average Delta CT	2^-Delta CT=Transcript Abundance	Delta Delta CT	2^-Delta Delta CT= Fold Change			Biological Replicate	Sample Name	Target Name	CT	Delta CT	Average Delta CT	2^-Delta CT=Transcript Abundance	Delta Delta CT	2^-Delta Delta CT= Fold Change
1	Ha-AD-Hemo1	HaST29	26.4262	7.18438	7.24191	0.0068752	-0.0575275	1.04068			1	Ha-TD-Hemo1	HaST29	25.1925	7.58457		0.00520976	0.192007	0.875387
	Ha-AD-Hemo1	HaST29	26.5413	7.29944		0.00634819	0.0575275	0.960909				Ha-TD-Hemo1	HaST29	25.1261	7.51817		0.00545512	0.125614	0.916614
2	Ha-AD-Hemo2	HaST29	24.5619	5.58339	5.15468	0.020856	0.428716	0.742923			2	Ha-TD-Hemo2	HaST29	27.2568	8.97882		0.00198201	1.58626	0.333034
	Ha-AD-Hemo2	HaST29	23.7045	4.72596		0.0377872	-0.428716	1.34603				Ha-TD-Hemo2	HaST29	26.8745	8.59651		0.00258341	1.20395	0.434085
3	Ha-AD-Hemo3	HaST29	25.6347	6.35497	6.45064	0.012217	-0.0956745	1.06856			3	Ha-TD-Hemo3	HaST29	25.6682	8.09643		0.0036537	0.703866	0.613925
	Ha-AD-Hemo3	HaST29	25.826	6.54632		0.0106995	0.0956745	0.935835				Ha-TD-Hemo3	HaST29	25.823	8.25128		0.00328183	0.858723	0.55144
4	Ha-AD-Hemo4	HaST29	26.4659	8.10472	8.19746	0.00363274	-0.0927382	1.06639			4	Ha-TD-Hemo4	HaST29	26.4651	8.75883		0.00230849	1.36627	0.387892
	Ha-AD-Hemo4	HaST29	26.6514	8.2902		0.00319448	0.0927382	0.937741				Ha-TD-Hemo4	HaST29	26.2114	8.50517		0.00275225	1.11261	0.462455
5	Ha-AD-Hemo5	HaST29	27.6595	9.17982	9.18045	0.00172425	-0.000638962	1.00044			5	Ha-TD-Hemo5	HaST29	24.3687	6.44135		0.0115069	-0.951208	1.93349
	Ha-AD-Hemo5	HaST29	27.6607	9.18109		0.00172272	0.000638962	0.999557				Ha-TD-Hemo5	HaST29	24.6657	6.73834		0.00936606	-0.654217	1.57376
6	Ha-AD-Hemo6	HaST29	26.2266	8.10819	8.13021	0.00362402	-0.0220165	1.01538			6	Ha-TD-Hemo6	HaST29	27.0928	9.5784		0.00130802	2.18584	0.219784
	Ha-AD-Hemo6	HaST29	26.2707	8.15223		0.00351508	0.0220165	0.984855				Ha-TD-Hemo6	HaST29	26.5674	9.05297		0.00188271	1.66041	0.316349
Average dCT				7.39256	7.39256
Biological Replicate	Sample Name	Target Name	CT	Delta CT	Average Delta CT	2^-Delta CT=Transcript Abundance	Delta Delta CT	2^-Delta Delta CT= Fold Change			Biological Replicate	Sample Name	Target Name	CT	Delta CT	Average Delta CT	2^-Delta CT=Transcript Abundance	Delta Delta CT	2^-Delta Delta CT= Fold Change
1	Ha-AD-Hemo1	Ha-TPS	26.1382	6.89633	6.82251	0.00839454	0.073823	0.950117			1	Ha-TD-Hemo1	Ha-TPS	25.2888	7.68087		0.00487336	0.587096	0.665681
	Ha-AD-Hemo1	Ha-TPS	25.9905	6.74869		0.00929914	-0.073823	1.0525				Ha-TD-Hemo1	Ha-TPS	25.1728	7.56494		0.00528114	0.471164	0.721382
2	Ha-AD-Hemo2	Ha-TPS	24.2654	5.28691	5.31256	0.0256142	-0.0256443	1.01793			2	Ha-TD-Hemo2	Ha-TPS	27.7057	9.4277		0.00145205	2.33392	0.198344
	Ha-AD-Hemo2	Ha-TPS	24.3167	5.3382		0.0247196	0.0256443	0.982382				Ha-TD-Hemo2	Ha-TPS	27.94	9.66206		0.00123432	2.56829	0.168604
3	Ha-AD-Hemo3	Ha-TPS	24.9418	5.66212	5.54219	0.0197484	0.119934	0.92023			3	Ha-TD-Hemo3	Ha-TPS	25.1582	7.58644		0.00520301	0.492666	0.71071
	Ha-AD-Hemo3	Ha-TPS	24.702	5.42225		0.0233206	-0.119934	1.08669				Ha-TD-Hemo3	Ha-TPS	25.2309	7.65915		0.00494727	0.56538	0.675777
4	Ha-AD-Hemo4	Ha-TPS	26.8633	8.50215	8.54554	0.00275803	-0.043396	1.03054			4	Ha-TD-Hemo4	Ha-TPS	25.6755	7.9692		0.00399053	0.875431	0.545091
	Ha-AD-Hemo4	Ha-TPS	26.9501	8.58894		0.002597	0.043396	0.970368				Ha-TD-Hemo4	Ha-TPS	25.3478	7.64155		0.005008	0.547777	0.684073
5	Ha-AD-Hemo5	Ha-TPS	26.9549	8.47522	8.50555	0.00280999	-0.0303307	1.02125			5	Ha-TD-Hemo5	Ha-TPS	24.53	6.60262		0.0102899	-0.491147	1.40556
	Ha-AD-Hemo5	Ha-TPS	27.0155	8.53588		0.00269429	0.0303307	0.979196				Ha-TD-Hemo5	Ha-TPS	24.5387	6.61138		0.0102277	-0.482392	1.39706
6	Ha-AD-Hemo6	Ha-TPS	25.9018	7.78332	7.83429	0.00453928	-0.0509644	1.03596			6	Ha-TD-Hemo6	Ha-TPS	25.8591	8.34472		0.00307603	1.25095	0.420173
	Ha-AD-Hemo6	Ha-TPS	26.0037	7.88525		0.00422964	0.0509644	0.965291				Ha-TD-Hemo6	Ha-TPS	26.1534	8.63901		0.00250842	1.54524	0.34264
Average Dct				7.09377	7.09377
Biological Replicate	Sample Name	Target Name	CT	Delta CT	Average Delta CT	2^-Delta CT=Transcript Abundance	Delta Delta CT	2^-Delta Delta CT= Fold Change			Biological Replicate	Sample Name	Target Name	CT	Delta CT	Average Delta CT	2^-Delta CT=Transcript Abundance	Delta Delta CT	2^-Delta Delta CT= Fold Change
1	Ha-AD-Hemo1	Ha-Tre1	23.9655	4.72359	4.73392	0.0378492	-0.0103302	1.00719			1	Ha-TD-Hemo1	Ha-Tre1	23.1546	5.54673		0.0213928	-0.0803994	1.05731
	Ha-AD-Hemo1	Ha-Tre1	23.9861	4.74426		0.037311	0.0103302	0.992865				Ha-TD-Hemo1	Ha-Tre1	23.2897	5.68179		0.019481	0.0546619	0.96282
2	Ha-AD-Hemo2	Ha-Tre1	25.2268	6.24824	6.23041	0.0131551	0.0178261	0.98772			2	Ha-TD-Hemo2	Ha-Tre1	25.2829	7.00491		0.00778594	1.37778	0.384809
	Ha-AD-Hemo2	Ha-Tre1	25.1911	6.21258		0.0134842	-0.0178261	1.01243				Ha-TD-Hemo2	Ha-Tre1	25.3912	7.11318		0.00722303	1.48605	0.356988
3	Ha-AD-Hemo3	Ha-Tre1	24.0144	4.73472	4.82464	0.0375584	-0.08992	1.06431			3	Ha-TD-Hemo3	Ha-Tre1	22.4694	4.89766		0.0335473	-0.729469	1.65803
	Ha-AD-Hemo3	Ha-Tre1	24.1943	4.91456		0.0331566	0.08992	0.939575				Ha-TD-Hemo3	Ha-Tre1	22.2556	4.68379		0.0389081	-0.943342	1.92298
4	Ha-AD-Hemo4	Ha-Tre1	26.5103	8.14916	8.14749	0.00352255	0.0016737	0.998841			4	Ha-TD-Hemo4	Ha-Tre1	23.5794	5.87313		0.0170613	0.246	0.843231
	Ha-AD-Hemo4	Ha-Tre1	26.507	8.14582		0.00353073	-0.0016737	1.00116				Ha-TD-Hemo4	Ha-Tre1	23.6115	5.90518		0.0166865	0.278052	0.824704
5	Ha-AD-Hemo5	Ha-Tre1	23.4898	5.01011	5.00503	0.0310317	0.00508595	0.996481			5	Ha-TD-Hemo5	Ha-Tre1	23.101	5.17365		0.0277061	-0.453475	1.36933
	Ha-AD-Hemo5	Ha-Tre1	23.4796	4.99994		0.0312513	-0.00508595	1.00353				Ha-TD-Hemo5	Ha-Tre1	23.2278	5.30043		0.0253753	-0.326697	1.25414
6	Ha-AD-Hemo6	Ha-Tre1	23.0449	4.9265	4.82127	0.0328832	0.10523	0.929657			6	Ha-TD-Hemo6	Ha-Tre1	22.6134	5.09899		0.0291777	-0.528138	1.44207
	Ha-AD-Hemo6	Ha-Tre1	22.8345	4.71604		0.0380478	-0.10523	1.07567				Ha-TD-Hemo6	Ha-Tre1	22.7061	5.19171		0.0273614	-0.435414	1.3523
Average Dct				5.62713	5.62713
Biological Replicate	Sample Name	Target Name	CT	Delta CT	Average Delta CT	2^-Delta CT=Transcript Abundance	Delta Delta CT	2^-Delta Delta CT= Fold Change			Biological Replicate	Sample Name	Target Name	CT	Delta CT	Average Delta CT	2^-Delta CT=Transcript Abundance	Delta Delta CT	2^-Delta Delta CT= Fold Change
1	Ha-AD-Hemo1	Ha-Tre2	28.6191	9.3772	9.34564	0.00150378	0.0315599	0.978362			1	Ha-TD-Hemo1	Ha-Tre2	27.3764	9.76846		0.00114657	0.927563	0.525746
	Ha-AD-Hemo1	Ha-Tre2	28.5559	9.31408		0.00157103	-0.0315599	1.02212				Ha-TD-Hemo1	Ha-Tre2	27.1966	9.58869		0.00129872	0.747796	0.595513
2	Ha-AD-Hemo2	Ha-Tre2	26.9663	7.98782	8.11845	0.00393937	-0.13063	1.09477			2	Ha-TD-Hemo2	Ha-Tre2	28.064	9.78601		0.00113271	0.945116	0.519388
	Ha-AD-Hemo2	Ha-Tre2	27.2276	8.24908		0.00328685	0.13063	0.913433				Ha-TD-Hemo2	Ha-Tre2	28.2434	9.96538		0.00100028	1.12448	0.458667
3	Ha-AD-Hemo3	Ha-Tre2	27.8493	8.56955	8.65724	0.00263214	-0.0876923	1.06267			3	Ha-TD-Hemo3	Ha-Tre2	26.5194	8.94763		0.00202532	0.106735	0.928688
	Ha-AD-Hemo3	Ha-Tre2	28.0247	8.74494		0.00233084	0.0876923	0.941027				Ha-TD-Hemo3	Ha-Tre2	26.354	8.78222		0.00227137	-0.0586724	1.04151
4	Ha-AD-Hemo4	Ha-Tre2	27.9706	9.60944	9.51045	0.00128017	0.0989943	0.933684			4	Ha-TD-Hemo4	Ha-Tre2	26.6186	8.9123		0.00207553	0.0714068	0.951709
	Ha-AD-Hemo4	Ha-Tre2	27.7726	9.41146		0.00146849	-0.0989943	1.07103				Ha-TD-Hemo4	Ha-Tre2	26.0734	8.36717		0.00302853	-0.473731	1.3887
5	Ha-AD-Hemo5	Ha-Tre2	27.4135	8.9339	9.05433	0.00204469	-0.120426	1.08706			5	Ha-TD-Hemo5	Ha-Tre2	26.7709	8.84354		0.00217685	0.00264597	0.998168
	Ha-AD-Hemo5	Ha-Tre2	27.6544	9.17475		0.00173031	0.120426	0.919916				Ha-TD-Hemo5	Ha-Tre2	26.6831	8.75572		0.00231348	-0.085176	1.06082
6	Ha-AD-Hemo6	Ha-Tre2	26.5048	8.38634	8.35927	0.00298855	0.0270643	0.981415			6	Ha-TD-Hemo6	Ha-Tre2	26.6211	9.10669		0.0018139	0.265791	0.831742
	Ha-AD-Hemo6	Ha-Tre2	26.4506	8.33221		0.00310281	-0.0270643	1.01894				Ha-TD-Hemo6	Ha-Tre2	26.665	9.15061		0.00175951	0.309712	0.806803
Average Dct				8.8409	8.8409

## Sheet: Gut-AD-TD
Biological Replicate	Sample Name	Target Name	CT	Ct Mean							Biological Replicate	Sample Name	Target Name	CT	Ct Mean
1	Ha-AD-Gut1	Ha-Actin-2nd Set	20.2032	20.156							1	Ha-TD-Gut1	Ha-Actin-2nd Set	22.7603	22.6679
	Ha-AD-Gut1	Ha-Actin-2nd Set	20.1088									Ha-TD-Gut1	Ha-Actin-2nd Set	22.5755
2	Ha-AD-Gut2	Ha-Actin-2nd Set	20.2665	20.2433							2	Ha-TD-Gut2	Ha-Actin-2nd Set	22.6401	22.6719
	Ha-AD-Gut2	Ha-Actin-2nd Set	20.2201									Ha-TD-Gut2	Ha-Actin-2nd Set	22.7036
3	Ha-AD-Gut3	Ha-Actin-2nd Set	22.7092	22.7511							3	Ha-TD-Gut3	Ha-Actin-2nd Set	19.7052	19.7383
	Ha-AD-Gut3	Ha-Actin-2nd Set	22.7929									Ha-TD-Gut3	Ha-Actin-2nd Set	19.7714
4	Ha-AD-Gut4	Ha-Actin-2nd Set	22.0631	21.8486							4	Ha-TD-Gut4	Ha-Actin-2nd Set	24.4834	24.4214
	Ha-AD-Gut4	Ha-Actin-2nd Set	21.6341									Ha-TD-Gut4	Ha-Actin-2nd Set	24.3593
5	Ha-AD-Gut5	Ha-Actin-2nd Set	20.0722	20.0226							5	Ha-TD-Gut5	Ha-Actin-2nd Set	21.1062	21.1044
	Ha-AD-Gut5	Ha-Actin-2nd Set	19.9731									Ha-TD-Gut5	Ha-Actin-2nd Set	21.1025
6	Ha-AD-Gut6	Ha-Actin-2nd Set	20.9753	20.916							6	Ha-TD-Gut6	Ha-Actin-2nd Set	22.3659	22.3436
	Ha-AD-Gut6	Ha-Actin-2nd Set	20.8566									Ha-TD-Gut6	Ha-Actin-2nd Set	22.3213
Biological Replicate	Sample Name	Target Name	CT	Delta CT	Average Delta CT	2^-Delta CT=Transcript Abundance	Delta Delta CT	2^-Delta Delta CT= Fold Change			Biological Replicate	Sample Name	Target Name	CT	Delta CT	Average Delta CT	2^-Delta CT=Transcript Abundance	Delta Delta CT	2^-Delta Delta CT= Fold Change
1	Ha-AD-Gut1	HaST46	23.9998	3.84381	3.89121	0.0696464	-0.0473986	1.0334			1	Ha-TD-Gut1	HaST46	25.0481	2.38019		0.192083	-1.6306	3.09642
	Ha-AD-Gut1	HaST46	24.0946	3.9386		0.0652172	0.0473986	0.96768				Ha-TD-Gut1	HaST46	24.8955	2.22762		0.21351	-1.78317	3.44182
2	Ha-AD-Gut2	HaST46	24.0827	3.83936	3.83144	0.0698613	0.00792217	0.994524			2	Ha-TD-Gut2	HaST46	24.7445	2.07269		0.237716	-1.9381	3.83202
	Ha-AD-Gut2	HaST46	24.0668	3.82352		0.0706328	-0.00792217	1.00551				Ha-TD-Gut2	HaST46	24.8226	2.1507		0.225204	-1.8601	3.63032
3	Ha-AD-Gut3	HaST46	24.2968	1.54575	2.10989	0.342517	-0.564137	1.4785			3	Ha-TD-Gut3	HaST46	23.3264	3.58812		0.083151	-0.422671	1.34041
	Ha-AD-Gut3	HaST46	25.4251	2.67403		0.156689	0.564137	0.67636				Ha-TD-Gut3	HaST46	23.4936	3.75527		0.0740542	-0.25552	1.19377
4	Ha-AD-Gut4	HaST46	26.5403	4.69173	4.75427	0.0386944	-0.0625391	1.0443			4	Ha-TD-Gut4	HaST46	25.6669	1.24552		0.421755	-2.76527	6.79876
	Ha-AD-Gut4	HaST46	26.6654	4.81681		0.035481	0.0625391	0.957577				Ha-TD-Gut4	HaST46	25.4845	1.06315		0.478586	-2.94765	7.71489
5	Ha-AD-Gut5	HaST46	24.5975	4.57487	4.70608	0.041959	-0.131204	1.09521			5	Ha-TD-Gut5	HaST46	24.1058	3.00139		0.12488	-1.00941	2.01308
	Ha-AD-Gut5	HaST46	24.8599	4.83728		0.0349811	0.131204	0.913069				Ha-TD-Gut5	HaST46	24.3388	3.23446		0.10625	-0.776332	1.71277
6	Ha-AD-Gut6	HaST46	25.6182	4.70221	4.77188	0.0384144	-0.0696707	1.04948			6	Ha-TD-Gut6	HaST46	25.104	2.76039		0.147585	-1.25041	2.37909
	Ha-AD-Gut6	HaST46	25.7575	4.84155		0.0348777	0.0696707	0.952855				Ha-TD-Gut6	HaST46	25.0279	2.68431		0.155576	-1.32648	2.5079
Average Dct				4.01079	4.01079
Biological Replicate	Sample Name	Target Name	CT	Delta CT	Average Delta CT	2^-Delta CT=Transcript Abundance	Delta Delta CT	2^-Delta Delta CT= Fold Change			Biological Replicate	Sample Name	Target Name	CT	Delta CT	Average Delta CT	2^-Delta CT=Transcript Abundance	Delta Delta CT	2^-Delta Delta CT= Fold Change
1	Ha-AD-Gut1	Ha-ST29	26.5271	6.37113	6.51847	0.0120809	-0.147338	1.10752			1	Ha-TD-Gut1	Ha-ST29	24.346	1.67807		0.312501	-3.88772	14.802
	Ha-AD-Gut1	Ha-ST29	26.8218	6.66581		0.009849	0.147338	0.902915				Ha-TD-Gut1	Ha-ST29	24.3427	1.67482		0.313204	-3.89096	14.8353
2	Ha-AD-Gut2	Ha-ST29	26.6476	6.4043	6.4881	0.0118063	-0.0838079	1.05981			2	Ha-TD-Gut2	Ha-ST29	24.4542	1.78232		0.290715	-3.78347	13.7701
	Ha-AD-Gut2	Ha-ST29	26.8152	6.57191		0.0105113	0.0838079	0.943564				Ha-TD-Gut2	Ha-ST29	24.4802	1.80836		0.285515	-3.75743	13.5238
3	Ha-AD-Gut3	Ha-ST29	26.4262	3.67514	3.67117	0.0782841	0.00396824	0.997253			3	Ha-TD-Gut3	Ha-ST29	24.4495	4.71121		0.0381754	-0.854576	1.80823
	Ha-AD-Gut3	Ha-ST29	26.4183	3.6672		0.078716	-0.00396824	1.00275				Ha-TD-Gut3	Ha-ST29	24.5023	4.76398		0.0368043	-0.801807	1.74328
4	Ha-AD-Gut4	Ha-ST29	26.413	4.56444	4.64886	0.0422635	-0.0844126	1.06026			4	Ha-TD-Gut4	Ha-ST29	24.3622	-0.059164		1.04186	-5.62495	49.3492
	Ha-AD-Gut4	Ha-ST29	26.5819	4.73327		0.0375962	0.0844126	0.943168				Ha-TD-Gut4	Ha-ST29	24.4455	0.0241489		0.983401	-5.54164	46.5801
5	Ha-AD-Gut5	Ha-ST29	26.6308	6.60819	6.59683	0.0102503	0.0113544	0.992161			5	Ha-TD-Gut5	Ha-ST29	24.397	3.29268		0.102048	-2.27311	4.83364
	Ha-AD-Gut5	Ha-ST29	26.6081	6.58548		0.0104129	-0.0113544	1.0079				Ha-TD-Gut5	Ha-ST29	24.4722	3.36784		0.0968677	-2.19795	4.58827
6	Ha-AD-Gut6	Ha-ST29	26.3991	5.48311	5.47131	0.0223574	0.0117998	0.991854			6	Ha-TD-Gut6	Ha-ST29	24.4997	2.15614		0.224356	-3.40965	10.6269
	Ha-AD-Gut6	Ha-ST29	26.3755	5.45951		0.0227261	-0.0117998	1.00821				Ha-TD-Gut6	Ha-ST29	24.3641	2.02049		0.246475	-3.5453	11.6746
Avergae Dct				5.56579	5.56579
Biological Replicate	Sample Name	Target Name	CT	Delta CT	Average Delta CT	2^-Delta CT=Transcript Abundance	Delta Delta CT	2^-Delta Delta CT= Fold Change			Biological Replicate	Sample Name	Target Name	CT	Delta CT	Average Delta CT	2^-Delta CT=Transcript Abundance	Delta Delta CT	2^-Delta Delta CT= Fold Change
1	Ha-AD-Gut1	Ha-ST64	26.0612	5.90519	6.00127	0.0166864	-0.0960884	1.06887			1	Ha-TD-Gut1	Ha-ST64	24.1038	1.43595		0.369603	-3.5147	11.4296
	Ha-AD-Gut1	Ha-ST64	26.2533	6.09736		0.0146053	0.0960884	0.935566				Ha-TD-Gut1	Ha-ST64	24.1684	1.50053		0.353425	-3.45013	10.9293
2	Ha-AD-Gut2	Ha-ST64	25.7342	5.49094	5.51585	0.0222363	-0.02491	1.01742			2	Ha-TD-Gut2	Ha-ST64	24.0003	1.32842		0.398205	-3.62224	12.3141
	Ha-AD-Gut2	Ha-ST64	25.7841	5.54076		0.0214815	0.02491	0.982882				Ha-TD-Gut2	Ha-ST64	24.1054	1.43352		0.370227	-3.51713	11.4489
3	Ha-AD-Gut3	Ha-ST64	26.1187	3.36762	3.46009	0.0968827	-0.0924759	1.0662			3	Ha-TD-Gut3	Ha-ST64	24.0657	4.32745		0.0498091	-0.623205	1.54029
	Ha-AD-Gut3	Ha-ST64	26.3036	3.55257		0.0852257	0.0924759	0.937912				Ha-TD-Gut3	Ha-ST64	24.1836	4.44528		0.0459027	-0.505375	1.41949
4	Ha-AD-Gut4	Ha-ST64	26.2194	4.3708	4.06549	0.0483346	0.305308	0.809269			4	Ha-TD-Gut4	Ha-ST64	24.0182	-0.403124		1.32237	-5.35378	40.8929
	Ha-AD-Gut4	Ha-ST64	25.6088	3.76018		0.0738026	-0.305308	1.23568				Ha-TD-Gut4	Ha-ST64	23.9792	-0.442118		1.3586	-5.39277	42.0132
5	Ha-AD-Gut5	Ha-ST64	25.9603	5.93766	5.85865	0.016315	0.0790081	0.946708			5	Ha-TD-Gut5	Ha-ST64	24.0237	2.9193		0.132192	-2.03136	4.08789
	Ha-AD-Gut5	Ha-ST64	25.8023	5.77964		0.0182035	-0.0790081	1.05629				Ha-TD-Gut5	Ha-ST64	23.9455	2.84113		0.139552	-2.10953	4.3155
6	Ha-AD-Gut6	Ha-ST64	25.7491	4.83313	4.80256	0.0350819	0.03057	0.979033			6	Ha-TD-Gut6	Ha-ST64	24.2149	1.87129		0.273329	-3.07936	8.45242
	Ha-AD-Gut6	Ha-ST64	25.6879	4.77199		0.0366006	-0.03057	1.02142				Ha-TD-Gut6	Ha-ST64	24.0785	1.73493		0.300424	-3.21573	9.2903
Average Dct				4.95065	4.95065
Biological Replicate	Sample Name	Target Name	CT	Delta CT	Average Delta CT	2^-Delta CT=Transcript Abundance	Delta Delta CT	2^-Delta Delta CT= Fold Change			Biological Replicate	Sample Name	Target Name	CT	Delta CT	Average Delta CT	2^-Delta CT=Transcript Abundance	Delta Delta CT	2^-Delta Delta CT= Fold Change
1	Ha-AD-Gut1	HaST69	34.8054	14.6494	15.2394	3.8912e-05	-0.589935	1.50518			1	Ha-TD-Gut1	HaST69	32.9998	10.3319		0.000775884	-3.58215	11.9766
	Ha-AD-Gut1	HaST69	35.9853	15.8293		1.71754e-05	0.589935	0.664373				Ha-TD-Gut1	HaST69	33.0768	10.4089		0.00073553	-3.50509	11.3537
2	Ha-AD-Gut2	HaST69	38.0344	17.7911	17.8654	4.40914e-06	-0.074297	1.05285			2	Ha-TD-Gut2	HaST69	33.2786	10.6067		0.000641303	-3.30732	9.89924
	Ha-AD-Gut2	HaST69	38.183	17.9397		3.97761e-06	0.074297	0.949805				Ha-TD-Gut2	HaST69	33.0117	10.3399		0.000771585	-3.57414	11.9103
3	Ha-AD-Gut3	HaST69	33.8141	11.0631	10.9035	0.000467392	0.159554	0.895302			3	Ha-TD-Gut3	HaST69	31.2494	11.5111		0.000342611	-2.40288	5.28859
	Ha-AD-Gut3	HaST69	33.495	10.744		0.000583099	-0.159554	1.11694				Ha-TD-Gut3	HaST69	31.1137	11.3754		0.000376415	-2.53864	5.8104
4	Ha-AD-Gut4	HaST69	35.9766	14.128	14.1535	5.58534e-05	-0.025465	1.01781			4	Ha-TD-Gut4	HaST69	33.9927	9.57129		0.00131448	-4.34274	20.2906
	Ha-AD-Gut4	HaST69	36.0275	14.1789		5.39161e-05	0.025465	0.982504				Ha-TD-Gut4	HaST69	33.9749	9.55351		0.00133078	-4.36051	20.5421
5	Ha-AD-Gut5	HaST69	33.3387	13.3161	12.8603	9.80529e-05	0.455784	0.729114			5	Ha-TD-Gut5	HaST69	34.0543	12.9499		0.000126382	-0.964108	1.95086
	Ha-AD-Gut5	HaST69	32.4271	12.4045		0.000184446	-0.455784	1.37153				Ha-TD-Gut5	HaST69	34.3154	13.211		0.000105459	-0.702992	1.62788
6	Ha-AD-Gut6	HaST69	32.7848	11.8688	12.4621	0.000267383	-0.59333	1.50873			6	Ha-TD-Gut6	HaST69	33.5	11.1564		0.000438127	-2.75766	6.76299
	Ha-AD-Gut6	HaST69	33.9714	13.0555		0.000117467	0.59333	0.662811				Ha-TD-Gut6	HaST69	33.4567	11.1131		0.000451462	-2.80092	6.96882
Average Dct				13.914	13.914
Biological Replicate	Sample Name	Target Name	CT	Delta CT	Average Delta CT	2^-Delta CT=Transcript Abundance	Delta Delta CT	2^-Delta Delta CT= Fold Change			Biological Replicate	Sample Name	Target Name	CT	Delta CT	Average Delta CT	2^-Delta CT=Transcript Abundance	Delta Delta CT	2^-Delta Delta CT= Fold Change
1	Ha-AD-Gut1	Ha-TPS	29.6684	9.51243	9.47705	0.00136922	0.0353851	0.975771			1	Ha-TD-Gut1	Ha-TPS	30.9609	8.29296		0.00318838	-0.733309	1.66245
	Ha-AD-Gut1	Ha-TPS	29.5976	9.44166		0.00143806	-0.0353851	1.02483				Ha-TD-Gut1	Ha-TPS	31.0723	8.40437		0.00295144	-0.621902	1.5389
2	Ha-AD-Gut2	Ha-TPS	30.0298	9.78648	9.89053	0.00113234	-0.104053	1.07479			2	Ha-TD-Gut2	Ha-TPS	30.8666	8.1947		0.0034131	-0.831566	1.77962
	Ha-AD-Gut2	Ha-TPS	30.2379	9.99459		0.000980235	0.104053	0.930416				Ha-TD-Gut2	Ha-TPS	30.8494	8.17757		0.00345387	-0.848698	1.80087
3	Ha-AD-Gut3	Ha-TPS	30.567	7.81596	7.62266	0.00443774	0.1933	0.874603			3	Ha-TD-Gut3	Ha-TPS	30.5547	10.8164		0.000554537	1.79016	0.28914
	Ha-AD-Gut3	Ha-TPS	30.1804	7.42936		0.0058015	-0.1933	1.14338				Ha-TD-Gut3	Ha-TPS	30.4086	10.6703		0.000613636	1.64406	0.319955
4	Ha-AD-Gut4	Ha-TPS	29.822	7.97337	8.02549	0.00397903	-0.0521221	1.03679			4	Ha-TD-Gut4	Ha-TPS	31.2535	6.83215		0.00877646	-2.19412	4.57611
	Ha-AD-Gut4	Ha-TPS	29.9262	8.07761		0.00370166	0.0521221	0.964517				Ha-TD-Gut4	Ha-TPS	31.1276	6.70618		0.00957717	-2.32008	4.99361
5	Ha-AD-Gut5	Ha-TPS	30.7511	10.7285	10.4613	0.000589393	0.2672	0.830931			5	Ha-TD-Gut5	Ha-TPS	30.8917	9.78736		0.00113164	0.761095	0.590048
	Ha-AD-Gut5	Ha-TPS	30.2167	10.1941		0.000853641	-0.2672	1.20347				Ha-TD-Gut5	Ha-TPS	30.6187	9.51438		0.00136737	0.488115	0.712956
6	Ha-AD-Gut6	Ha-TPS	29.7436	8.82768	8.6806	0.00220092	0.147075	0.90308			6	Ha-TD-Gut6	Ha-TPS	31.5986	9.25504		0.00163665	0.228768	0.853364
	Ha-AD-Gut6	Ha-TPS	29.4495	8.53353		0.00269869	-0.147075	1.10732				Ha-TD-Gut6	Ha-TPS	31.2844	8.94082		0.00203491	-0.0854472	1.06102
Average Dct				9.02627	9.02627
Biological Replicate	Sample Name	Target Name	CT	Delta CT	Average Delta CT	2^-Delta CT=Transcript Abundance	Delta Delta CT	2^-Delta Delta CT= Fold Change			Biological Replicate	Sample Name	Target Name	CT	Delta CT	Average Delta CT	2^-Delta CT=Transcript Abundance	Delta Delta CT	2^-Delta Delta CT= Fold Change
1	Ha-AD-Gut1	HaST9	25.328	5.17201	5.18021	0.0277376	-0.00819683	1.0057			1	Ha-TD-Gut1	HaST9	25.3485	2.6806		0.155977	-1.71748	3.28861
	Ha-AD-Gut1	HaST9	25.3444	5.18841		0.0274242	0.00819683	0.994334				Ha-TD-Gut1	HaST9	25.3209	2.65304		0.158985	-1.74504	3.35203
2	Ha-AD-Gut2	HaST9	25.162	4.91868	4.92077	0.0330621	-0.00209618	1.00145			2	Ha-TD-Gut2	HaST9	25.3662	2.69434		0.154498	-1.70373	3.25742
	Ha-AD-Gut2	HaST9	25.1662	4.92287		0.0329662	0.00209618	0.998548				Ha-TD-Gut2	HaST9	25.4422	2.7703		0.146574	-1.62777	3.09036
3	Ha-AD-Gut3	HaST9	25.3691	2.61807	2.59187	0.162886	0.0261946	0.982007			3	Ha-TD-Gut3	HaST9	25.4918	5.7535		0.0185363	1.35543	0.390818
	Ha-AD-Gut3	HaST9	25.3167	2.56568		0.168909	-0.0261946	1.01832				Ha-TD-Gut3	HaST9	25.4769	5.73857		0.0187291	1.3405	0.394883
4	Ha-AD-Gut4	HaST9	25.582	3.73336	3.65795	0.0751877	0.075407	0.949074			4	Ha-TD-Gut4	HaST9	25.5833	1.16195		0.44691	-3.23613	9.42261
	Ha-AD-Gut4	HaST9	25.4312	3.58255		0.0834731	-0.075407	1.05366				Ha-TD-Gut4	HaST9	25.1765	0.75514		0.592489	-3.64293	12.492
5	Ha-AD-Gut5	HaST9	25.4906	5.46794	5.46295	0.0225936	0.00499344	0.996545			5	Ha-TD-Gut5	HaST9	25.5014	4.39707		0.0474623	-0.000997702	1.00069
	Ha-AD-Gut5	HaST9	25.4806	5.45795		0.0227506	-0.00499344	1.00347				Ha-TD-Gut5	HaST9	25.4502	4.34582		0.0491786	-0.0522482	1.03688
6	Ha-AD-Gut6	HaST9	25.4282	4.51224	4.57468	0.0438208	-0.0624399	1.04423			6	Ha-TD-Gut6	HaST9	25.6281	3.28446		0.102631	-1.11362	2.16387
	Ha-AD-Gut6	HaST9	25.5531	4.63712		0.0401872	0.0624399	0.957643				Ha-TD-Gut6	HaST9	25.5258	3.18225		0.110166	-1.21582	2.32273
Average Dct				4.39807	4.39807
Biological Replicate	Sample Name	Target Name	CT	Delta CT	Average Delta CT	2^-Delta CT=Transcript Abundance	Delta Delta CT	2^-Delta Delta CT= Fold Change			Biological Replicate	Sample Name	Target Name	CT	Delta CT	Average Delta CT	2^-Delta CT=Transcript Abundance	Delta Delta CT	2^-Delta Delta CT= Fold Change
1	Ha-AD-Gut1	Ha-Tre2	36.0131	15.8571							1	Ha-TD-Gut1	Ha-Tre2	33.0111	10.3432		0.000769812	5.94513	0.0162307
	Ha-AD-Gut1	Ha-Tre2	36.8837	16.7278								Ha-TD-Gut1	Ha-Tre2	33.5807	10.9128		0.000518716	6.51469	0.0109366
2	Ha-AD-Gut2	Ha-Tre2	34.6091	14.3658							2	Ha-TD-Gut2	Ha-Tre2	34.3413	11.6695		0.000307	7.2714	0.00647277
	Ha-AD-Gut2	Ha-Tre2	35.4066	15.1633								Ha-TD-Gut2	Ha-Tre2	33.3575	10.6857		0.000607154	6.28758	0.0128012
3	Ha-AD-Gut3	Ha-Tre2	37.0529	14.3019							3	Ha-TD-Gut3	Ha-Tre2	33.6661	13.9279		6.41651e-05	9.52978	0.00135285
	Ha-AD-Gut3	Ha-Tre2	37.8968	15.1457								Ha-TD-Gut3	Ha-Tre2	34.1802	14.4419		4.49318e-05	10.0438	0.00094734
4	Ha-AD-Gut4	Ha-Tre2	36.6245	14.7759							4	Ha-TD-Gut4	Ha-Tre2	33.7785	9.35709		0.00152488	4.95902	0.0321505
	Ha-AD-Gut4	Ha-Tre2	38.3531	16.5045								Ha-TD-Gut4	Ha-Tre2	33.484	9.06266		0.00187011	4.66459	0.0394293
5	Ha-AD-Gut5	Ha-Tre2	37.2361	17.2134							5	Ha-TD-Gut5	Ha-Tre2	34.7481	13.6437		7.81339e-05	9.24562	0.00164737
	Ha-AD-Gut5	Ha-Tre2	37.9168	17.8942								Ha-TD-Gut5	Ha-Tre2	34.7001	13.5958		8.07737e-05	9.19768	0.00170303
6	Ha-AD-Gut6	Ha-Tre2	33.3295	12.4135							6	Ha-TD-Gut6	Ha-Tre2	33.1842	10.8406		0.00054531	6.44256	0.0114973
	Ha-AD-Gut6	Ha-Tre2	33.7877	12.8717								Ha-TD-Gut6	Ha-Tre2	33.8323	11.4887		0.000347993	7.09058	0.00733706
Average Dct
Biological Replicate	Sample Name	Target Name	CT	Delta CT	Average Delta CT	2^-Delta CT=Transcript Abundance	Delta Delta CT	2^-Delta Delta CT= Fold Change			Biological Replicate	Sample Name	Target Name	CT	Delta CT	Average Delta CT	2^-Delta CT=Transcript Abundance	Delta Delta CT	2^-Delta Delta CT= Fold Change
1	Ha-AD-Gut-1-6R	Ha-Tre1	29.2593	9.10329	9.01174	0.00181818	0.091548	0.938515			1	Ha-TD-Gut-1-6R	Ha-Tre1	29.3321	6.66419		0.00986004	-1.46907	2.76844
	Ha-AD-Gut-1-6R	Ha-Tre1	29.0762	8.92019		0.00206421	-0.091548	1.06551				Ha-TD-Gut-1-6R	Ha-Tre1	29.2257	6.5578		0.0106147	-1.57546	2.98031
2	Ha-AD-Gut-1-6R	Ha-Tre1	29.1612	8.91794	8.9301	0.00206744	-0.0121584	1.00846			2	Ha-TD-Gut-1-6R	Ha-Tre1	29.1152	6.44331		0.0114913	-1.68995	3.22646
	Ha-AD-Gut-1-6R	Ha-Tre1	29.1856	8.94226		0.00203288	0.0121584	0.991608				Ha-TD-Gut-1-6R	Ha-Tre1	29.1195	6.44765		0.0114568	-1.68561	3.21677
3	Ha-AD-Gut-1-6R	Ha-Tre1	29.0516	6.30054	6.29993	0.0126867	0.000613213	0.999575			3	Ha-TD-Gut-1-6R	Ha-Tre1	29.0794	9.34113		0.00154184	1.20786	0.432909
	Ha-AD-Gut-1-6R	Ha-Tre1	29.0504	6.29932		0.0126975	-0.000613213	1.00043				Ha-TD-Gut-1-6R	Ha-Tre1	29.0863	9.34797		0.00153455	1.21471	0.43086
4	Ha-AD-Gut-1-6R	Ha-Tre1	29.3019	7.45333	7.35447	0.00570591	0.0988588	0.933771			4	Ha-TD-Gut-1-6R	Ha-Tre1	29.1596	4.73821		0.0374677	-3.39505	10.5199
	Ha-AD-Gut-1-6R	Ha-Tre1	29.1042	7.25561		0.00654401	-0.0988588	1.07093				Ha-TD-Gut-1-6R	Ha-Tre1	29.4377	5.01638		0.0308973	-3.11689	8.67514
5	Ha-AD-Gut-1-6R	Ha-Tre1	29.2075	9.18486	9.18579	0.00171823	-0.000928879	1.00064			5	Ha-TD-Gut-1-6R	Ha-Tre1	28.8077	7.70338		0.0047979	-0.429882	1.34712
	Ha-AD-Gut-1-6R	Ha-Tre1	29.2093	9.18672		0.00171602	0.000928879	0.999356				Ha-TD-Gut-1-6R	Ha-Tre1	28.7746	7.67023		0.00490943	-0.463036	1.37844
6	Ha-AD-Gut-1-6R	Ha-Tre1	28.9547	8.03878	8.01756	0.00380266	0.0212183	0.9854			6	Ha-TD-Gut-1-6R	Ha-Tre1	29.3635	7.0199		0.00770549	-1.11337	2.1635
	Ha-AD-Gut-1-6R	Ha-Tre1	28.9123	7.99634		0.00391618	-0.0212183	1.01482				Ha-TD-Gut-1-6R	Ha-Tre1	29.3187	6.97509		0.00794859	-1.15818	2.23175
				8.13326	8.13326
Biological Replicate	Sample Name	Target Name	CT	Delta CT	Average Delta CT	2^-Delta CT=Transcript Abundance	Delta Delta CT	2^-Delta Delta CT= Fold Change			Biological Replicate	Sample Name	Target Name	CT	Delta CT	Average Delta CT	2^-Delta CT=Transcript Abundance	Delta Delta CT	2^-Delta Delta CT= Fold Change
1	Ha-AD-Gut-1-6R	Ha-Tre2	33.2493	13.0933	13.1242	0.000114426	-0.030901	1.02165			1	Ha-TD-Gut-1-6R	Ha-Tre2	34.0612	11.3933		0.000371767	-0.471615	1.38666
	Ha-AD-Gut-1-6R	Ha-Tre2	33.3111	13.1551		0.000109628	0.030901	0.978809				Ha-TD-Gut-1-6R	Ha-Tre2	33.7632	11.0953		0.000457067	-0.769623	1.70482
2	Ha-AD-Gut-1-6R	Ha-Tre2	32.3873	12.144	11.7563	0.000220953	0.387655	0.764371			2	Ha-TD-Gut-1-6R	Ha-Tre2	32.1246	9.45279		0.00142701	-2.41214	5.32265
	Ha-AD-Gut-1-6R	Ha-Tre2	31.612	11.3687		0.000378174	-0.387655	1.30827				Ha-TD-Gut-1-6R	Ha-Tre2	32.134	9.46217		0.00141776	-2.40276	5.28814
3	Ha-AD-Gut-1-6R	Ha-Tre2	32.7344	9.9833	10.0465	0.000987929	-0.0631886	1.04477			3	Ha-TD-Gut-1-6R	Ha-Tre2	33.5291	13.7908		7.05574e-05	1.92591	0.263174
	Ha-AD-Gut-1-6R	Ha-Tre2	32.8607	10.1097		0.000905071	0.0631886	0.957146				Ha-TD-Gut-1-6R	Ha-Tre2	33.146	13.4077		9.20191e-05	1.54278	0.343224
4	Ha-AD-Gut-1-6R	Ha-Tre2	32.461	10.6124	10.7734	0.000638793	-0.161001	1.11806			4	Ha-TD-Gut-1-6R	Ha-Tre2	33.8382	9.41684		0.00146302	-2.44809	5.45694
	Ha-AD-Gut-1-6R	Ha-Tre2	32.783	10.9344		0.000511008	0.161001	0.894404				Ha-TD-Gut-1-6R	Ha-Tre2	33.002	8.58062		0.00261202	-3.28431	9.74264
5	Ha-AD-Gut-1-6R	Ha-Tre2	33.3215	13.2989	13.5732	9.9226e-05	-0.274258	1.20937			5	Ha-TD-Gut-1-6R	Ha-Tre2	32.4505	11.3461		0.000384122	-0.518782	1.43274
	Ha-AD-Gut-1-6R	Ha-Tre2	33.8701	13.8474		6.78432e-05	0.274258	0.826876				Ha-TD-Gut-1-6R	Ha-Tre2	32.9739	11.8695		0.00026725	0.00459099	0.996823
6	Ha-AD-Gut-1-6R	Ha-Tre2	32.9827	12.0667	11.916	0.000233105	0.150702	0.900812			6	Ha-TD-Gut-1-6R	Ha-Tre2	32.1683	9.8247		0.00110273	-2.04023	4.1131
	Ha-AD-Gut-1-6R	Ha-Tre2	32.6813	11.7653		0.000287265	-0.150702	1.11011				Ha-TD-Gut-1-6R	Ha-Tre2	32.5907	10.2471		0.000822853	-1.61785	3.06918
				11.8649	11.8649

## Sheet: Fat-AD-TD
Biological Replicate	Sample Name	Target Name	CT	Ct Mean							Biological Replicate	Sample Name	Target Name	CT	Ct Mean
1	Ha-Fat-1-AD	Ha-Actin 2nd set	22.8758	22.917							1	Ha-Fat-1-TD	Ha-Actin 2nd set	21.2413	21.3584
	Ha-Fat-1-AD	Ha-Actin 2nd set	22.9582									Ha-Fat-1-TD	Ha-Actin 2nd set	21.4754
2	Ha-Fat-2-AD	Ha-Actin 2nd set	22.3067	22.2833							2	Ha-Fat-2-TD	Ha-Actin 2nd set	21.3445	21.461
	Ha-Fat-2-AD	Ha-Actin 2nd set	22.2599									Ha-Fat-2-TD	Ha-Actin 2nd set	21.5776
3	Ha-Fat-3-AD	Ha-Actin 2nd set	21.685	21.4999							3	Ha-Fat-3-TD	Ha-Actin 2nd set	22.1067	22.1732
	Ha-Fat-3-AD	Ha-Actin 2nd set	21.3149									Ha-Fat-3-TD	Ha-Actin 2nd set	22.2397
4	Ha-Fat-4-AD	Ha-Actin 2nd set	22.1083	22.1648							4	Ha-Fat-4-TD	Ha-Actin 2nd set	23.1083	23.078
	Ha-Fat-4-AD	Ha-Actin 2nd set	22.2212									Ha-Fat-4-TD	Ha-Actin 2nd set	23.0476
5	Ha-Fat-5-AD	Ha-Actin 2nd set	21.4632	21.5215							5	Ha-Fat-5-TD	Ha-Actin 2nd set	22.1294	22.112
	Ha-Fat-5-AD	Ha-Actin 2nd set	21.5798									Ha-Fat-5-TD	Ha-Actin 2nd set	22.0945
6	Ha-Fat-6-AD	Ha-Actin 2nd set	21.5956	21.5872							6	Ha-Fat-6-TD	Ha-Actin 2nd set	22.6914	22.6272
	Ha-Fat-6-AD	Ha-Actin 2nd set	21.5789									Ha-Fat-6-TD	Ha-Actin 2nd set	22.5629
Biological Replicate	Sample Name	Target Name	CT	Delta CT	Average Delta CT	2^-Delta CT=Transcript Abundance	Delta Delta CT	2^-Delta Delta CT= Fold Change			Biological Replicate	Sample Name	Target Name	CT	Delta CT	Average Delta CT	2^-Delta CT=Transcript Abundance	Delta Delta CT	2^-Delta Delta CT= Fold Change
1	Ha-Fat-1-AD	HaSt46	24.3291	1.41214	1.41446	0.375754	-0.00231647	1.00161			1	Ha-Fat-1-TD	HaSt46	22.6314	1.27304		0.413786	-0.162026	1.11886
	Ha-Fat-1-AD	HaSt46	24.3338	1.41677		0.374549	0.00231647	0.998396				Ha-Fat-1-TD	HaSt46	22.5032	1.14487		0.45223	-0.2902	1.22281
2	Ha-Fat-2-AD	HaSt46	22.1776	-0.105679	-0.211593	1.076	0.105914	0.929216			2	Ha-Fat-2-TD	HaSt46	23.1533	1.69225		0.309443	0.257184	0.836719
	Ha-Fat-2-AD	HaSt46	21.9658	-0.317507		1.24618	-0.105914	1.07618				Ha-Fat-2-TD	HaSt46	23.2338	1.77272		0.292657	0.337646	0.791332
3	Ha-Fat-3-AD	HaSt46	23.5309	2.03104	1.84699	0.244679	0.184049	0.880229			3	Ha-Fat-3-TD	HaSt46	22.7363	0.563133		0.676831	-0.871936	1.83012
	Ha-Fat-3-AD	HaSt46	23.1628	1.66294		0.315795	-0.184049	1.13607				Ha-Fat-3-TD	HaSt46	22.72	0.546854		0.684511	-0.888216	1.85089
4	Ha-Fat-4-AD	HaSt46	23.9734	1.80865	1.73544	0.285458	0.0732136	0.950518			4	Ha-Fat-4-TD	HaSt46	23.0907	0.0126762		0.991252	-1.42239	2.6803
	Ha-Fat-4-AD	HaSt46	23.827	1.66222		0.315952	-0.0732136	1.05206				Ha-Fat-4-TD	HaSt46	22.8225	-0.255466		1.19372	-1.69054	3.22777
5	Ha-Fat-5-AD	HaSt46	23.4402	1.91877	1.88292	0.26448	0.0358543	0.975454			5	Ha-Fat-5-TD	HaSt46	24.0063	1.8943		0.269003	0.459235	0.727372
	Ha-Fat-5-AD	HaSt46	23.3685	1.84706		0.277958	-0.0358543	1.02516				Ha-Fat-5-TD	HaSt46	24.2787	2.16672		0.222717	0.731646	0.602216
6	Ha-Fat-6-AD	HaSt46	23.5861	1.99888	1.94222	0.250195	0.0566597	0.961488			6	Ha-Fat-6-TD	HaSt46	24.378	1.75086		0.297125	0.315789	0.803412
	Ha-Fat-6-AD	HaSt46	23.4728	1.88556		0.270639	-0.0566597	1.04005				Ha-Fat-6-TD	HaSt46	24.2762	1.64907		0.318846	0.213999	0.862144
Average Dct				1.43507	1.43507
Biological Replicate	Sample Name	Target Name	CT	Delta CT	Average Delta CT	2^-Delta CT=Transcript Abundance	Delta Delta CT	2^-Delta Delta CT= Fold Change			Biological Replicate	Sample Name	Target Name	CT	Delta CT	Average Delta CT	2^-Delta CT=Transcript Abundance	Delta Delta CT	2^-Delta Delta CT= Fold Change
1	Ha-AD-Fat1	HaST9	26.8057	3.88876	3.88437	0.06751	0.00438595	0.996965			1	Ha-TD-Fat1	HaST9	26.3754	5.01703		0.0308832	0.40842	0.753448
	Ha-AD-Fat1	HaST9	26.797	3.87998		0.0679217	-0.00438595	1.00304				Ha-TD-Fat1	HaST9	26.4051	5.04668		0.0302551	0.438068	0.738122
2	Ha-AD-Fat2	HaST9	27.5976	5.31427	5.03307	0.0251331	0.281198	0.822908			2	Ha-TD-Fat2	HaST9	26.3242	4.86318		0.0343588	0.254564	0.83824
	Ha-AD-Fat2	HaST9	27.0352	4.75187		0.0371146	-0.281198	1.2152				Ha-TD-Fat2	HaST9	26.3748	4.91376		0.0331749	0.305151	0.809358
3	Ha-AD-Fat3	HaST9	25.7338	4.23384	4.32263	0.053148	-0.0887909	1.06348			3	Ha-TD-Fat3	HaST9	25.9537	3.78048		0.0727718	-0.828134	1.77539
	Ha-AD-Fat3	HaST9	25.9113	4.41142		0.0469926	0.0887909	0.94031				Ha-TD-Fat3	HaST9	25.8391	3.66595		0.0787844	-0.942664	1.92207
4	Ha-AD-Fat4	HaST9	26.6387	4.47396	4.50635	0.0449992	-0.0323944	1.02271			4	Ha-TD-Fat4	HaST9	27.8189	4.74093		0.0373971	0.132317	0.912365
	Ha-AD-Fat4	HaST9	26.7035	4.53875		0.0430231	0.0323944	0.977796				Ha-TD-Fat4	HaST9	27.8081	4.73014		0.0376778	0.121531	0.919211
5	Ha-AD-Fat5	HaST9	26.4927	4.9712	4.99708	0.03188	-0.0258799	1.0181			5	Ha-TD-Fat5	HaST9	27.0319	4.91997		0.0330326	0.311356	0.805884
	Ha-AD-Fat5	HaST9	26.5444	5.02296		0.0307565	0.0258799	0.982221				Ha-TD-Fat5	HaST9	27.0186	4.90665		0.033339	0.298035	0.813359
6	Ha-AD-Fat6	HaST9	26.5082	4.92092	4.90816	0.0330108	0.0127554	0.991198			6	Ha-TD-Fat6	HaST9	27.1429	4.51577		0.0437136	-0.0928375	1.06647
	Ha-AD-Fat6	HaST9	26.4827	4.89541		0.0335997	-0.0127554	1.00888				Ha-TD-Fat6	HaST9	27.7458	5.11866		0.0287826	0.510049	0.702199
Average Dct				4.60861	4.60861
Biological Replicate	Sample Name	Target Name	CT	Delta CT	Average Delta CT	2^-Delta CT=Transcript Abundance	Delta Delta CT	2^-Delta Delta CT= Fold Change			Biological Replicate	Sample Name	Target Name	CT	Delta CT	Average Delta CT	2^-Delta CT=Transcript Abundance	Delta Delta CT	2^-Delta Delta CT= Fold Change
1	Ha-AD-Fat1	HaST64	25.675	2.75798	2.7537	0.147831	0.00427437	0.997042			1	Ha-TD-Fat1	HaST64	24.5556	3.1972		0.10903	0.564235	0.676314
	Ha-AD-Fat1	HaST64	25.6664	2.74943		0.14871	-0.00427437	1.00297				Ha-TD-Fat1	HaST64	24.3588	3.00041		0.124964	0.367444	0.775154
2	Ha-AD-Fat2	HaST64	25.2809	2.9976	3.08184	0.125208	-0.084239	1.06013			2	Ha-TD-Fat2	HaST64	24.5466	3.08559		0.1178	0.452625	0.730712
	Ha-AD-Fat2	HaST64	25.4494	3.16608		0.111408	0.084239	0.943282				Ha-TD-Fat2	HaST64	24.5348	3.07378		0.118768	0.440818	0.736717
3	Ha-AD-Fat3	HaST64	23.0259	1.526	1.32154	0.347238	0.204466	0.86786			3	Ha-TD-Fat3	HaST64	24.515	2.34178		0.197266	-0.291183	1.22364
	Ha-AD-Fat3	HaST64	22.617	1.11707		0.461029	-0.204466	1.15226				Ha-TD-Fat3	HaST64	24.6349	2.46176		0.181525	-0.171203	1.126
4	Ha-AD-Fat4	HaST64	25.1606	2.99587	3.12312	0.125358	-0.127253	1.09221			4	Ha-TD-Fat4	HaST64	25.1598	2.08177		0.236225	-0.551201	1.4653
	Ha-AD-Fat4	HaST64	25.4151	3.25037		0.105085	0.127253	0.915573				Ha-TD-Fat4	HaST64	25.1381	2.06009		0.239802	-0.572879	1.48749
5	Ha-AD-Fat5	HaST64	24.5848	3.06337	2.97864	0.119628	0.0847244	0.942965			5	Ha-TD-Fat5	HaST64	25.2249	3.11293		0.115589	0.479962	0.716997
	Ha-AD-Fat5	HaST64	24.4154	2.89392		0.134538	-0.0847244	1.06049				Ha-TD-Fat5	HaST64	25.172	3.06003		0.119906	0.427063	0.743774
6	Ha-AD-Fat6	HaST64	24.1599	2.57267	2.53896	0.168092	0.0337181	0.976899			6	Ha-TD-Fat6	HaST64	26.1294	3.50222		0.0882522	0.869257	0.547429
	Ha-AD-Fat6	HaST64	24.0925	2.50524		0.176136	-0.0337181	1.02365				Ha-TD-Fat6	HaST64	26.1598	3.53268		0.0864085	0.899716	0.535992
Average Dct				2.63297	2.63297
Biological Replicate	Sample Name	Target Name	CT	Delta CT	Average Delta CT	2^-Delta CT=Transcript Abundance	Delta Delta CT	2^-Delta Delta CT= Fold Change			Biological Replicate	Sample Name	Target Name	CT	Delta CT	Average Delta CT	2^-Delta CT=Transcript Abundance	Delta Delta CT	2^-Delta Delta CT= Fold Change
1	Ha-AD-Fat1	HaST69	28.4104	5.49344	5.5066	0.0221978	-0.0131598	1.00916			1	Ha-TD-Fat1	HaST69	27.3438	5.98543		0.0157836	0.299458	0.812558
	Ha-AD-Fat1	HaST69	28.4367	5.51976		0.0217966	0.0131598	0.99092				Ha-TD-Fat1	HaST69	27.2742	5.91582		0.0165638	0.229845	0.852726
2	Ha-AD-Fat2	HaST69	28.8541	6.57074	6.59212	0.0105198	-0.0213804	1.01493			2	Ha-TD-Fat2	HaST69	27.2913	5.83024		0.0175761	0.144266	0.904839
	Ha-AD-Fat2	HaST69	28.8968	6.6135		0.0102126	0.0213804	0.985289				Ha-TD-Fat2	HaST69	28.5425	7.08141		0.00738387	1.39543	0.38013
3	Ha-AD-Fat3	HaST69	26.428	4.92808	5.10137	0.0328474	-0.17329	1.12763			3	Ha-TD-Fat3	HaST69	28.2343	6.06113		0.0149768	0.375158	0.771021
	Ha-AD-Fat3	HaST69	26.7746	5.27466		0.0258327	0.17329	0.886818				Ha-TD-Fat3	HaST69	28.2236	6.05038		0.0150888	0.364408	0.776788
4	Ha-AD-Fat4	HaST69	27.5075	5.34278	5.36273	0.0246413	-0.0199528	1.01393			4	Ha-TD-Fat4	HaST69	28.3354	5.25737		0.0261441	-0.428605	1.34593
	Ha-AD-Fat4	HaST69	27.5474	5.38268		0.0239691	0.0199528	0.986265				Ha-TD-Fat4	HaST69	28.3175	5.23955		0.0264691	-0.446427	1.36266
5	Ha-AD-Fat5	HaST69	27.2859	5.7644	5.80746	0.0183968	-0.0430555	1.03029			5	Ha-TD-Fat5	HaST69	28.4868	6.37487		0.0120496	0.688893	0.620329
	Ha-AD-Fat5	HaST69	27.372	5.85051		0.0173309	0.0430555	0.970597				Ha-TD-Fat5	HaST69	28.5215	6.40947		0.011764	0.723499	0.605627
6	Ha-AD-Fat6	HaST69	27.2816	5.6944	5.74556	0.0193115	-0.0511675	1.0361			6	Ha-TD-Fat6	HaST69	29.2843	6.65718		0.00990807	0.971208	0.510079
	Ha-AD-Fat6	HaST69	27.384	5.79673		0.0179891	0.0511675	0.965155				Ha-TD-Fat6	HaST69	29.4046	6.77745		0.00911559	1.09148	0.469281
Average Dct				5.68597	5.68597
Biological Replicate	Sample Name	Target Name	CT	Delta CT	Average Delta CT	2^-Delta CT=Transcript Abundance	Delta Delta CT	2^-Delta Delta CT= Fold Change			Biological Replicate	Sample Name	Target Name	CT	Delta CT	Average Delta CT	2^-Delta CT=Transcript Abundance	Delta Delta CT	2^-Delta Delta CT= Fold Change
1	Ha-AD-Fat1	HaST29	26.2153	3.29836	3.32935	0.101647	-0.0309973	1.02172			1	Ha-TD-Fat1	HaST29	24.7259	3.36758		0.0968855	0.40388	0.755823
	Ha-AD-Fat1	HaST29	26.2773	3.36035		0.097372	0.0309973	0.978743				Ha-TD-Fat1	HaST29	24.707	3.34863		0.0981665	0.384931	0.765816
2	Ha-AD-Fat2	HaST29	26.0507	3.76735	3.73385	0.0734368	0.0335016	0.977046			2	Ha-TD-Fat2	HaST29	24.6166	3.15556		0.112223	0.191865	0.875473
	Ha-AD-Fat2	HaST29	25.9837	3.70035		0.0769279	-0.0335016	1.02349				Ha-TD-Fat2	HaST29	24.6342	3.17312		0.110866	0.20942	0.864885
3	Ha-AD-Fat3	HaST29	23.0976	1.59768	1.54098	0.330408	0.056695	0.961464			3	Ha-TD-Fat3	HaST29	24.4072	2.23398		0.212571	-0.729715	1.65831
	Ha-AD-Fat3	HaST29	22.9842	1.48429		0.357425	-0.056695	1.04008				Ha-TD-Fat3	HaST29	24.1753	2.00216		0.249625	-0.961533	1.94738
4	Ha-AD-Fat4	HaST29	25.5083	3.34352	3.34021	0.0985146	0.00331116	0.997708			4	Ha-TD-Fat4	HaST29	25.8069	2.72892		0.150839	-0.234777	1.17673
	Ha-AD-Fat4	HaST29	25.5017	3.3369		0.0989678	-0.00331116	1.0023				Ha-TD-Fat4	HaST29	25.7534	2.6754		0.156539	-0.288294	1.2212
5	Ha-AD-Fat5	HaST29	24.5299	3.00848	2.99402	0.124267	0.0144634	0.990025			5	Ha-TD-Fat5	HaST29	25.8023	3.69035		0.077463	0.726654	0.604304
	Ha-AD-Fat5	HaST29	24.501	2.97955		0.126784	-0.0144634	1.01008				Ha-TD-Fat5	HaST29	25.7673	3.65528		0.0793689	0.691587	0.619172
6	Ha-AD-Fat6	HaST29	24.4355	2.8483	2.84376	0.13886	0.00453568	0.996861			6	Ha-TD-Fat6	HaST29	26.094	3.46684		0.0904432	0.503149	0.705565
	Ha-AD-Fat6	HaST29	24.4265	2.83923		0.139736	-0.00453568	1.00315				Ha-TD-Fat6	HaST29	26.0436	3.41648		0.0936561	0.452787	0.73063
Average Dct				2.9637	2.9637
Biological Replicate	Sample Name	Target Name	CT	Delta CT	Average Delta CT	2^-Delta CT=Transcript Abundance	Delta Delta CT	2^-Delta Delta CT= Fold Change			Biological Replicate	Sample Name	Target Name	CT	Delta CT	Average Delta CT	2^-Delta CT=Transcript Abundance	Delta Delta CT	2^-Delta Delta CT= Fold Change
1	Ha-AD-Fat1	Ha-TPP/TPS	24.699	1.78206	1.757	0.290768	0.0250654	0.982776			1	Ha-TD-Fat1	Ha-TPP/TPS	23.651	2.29263		0.204103	0.531371	0.691897
	Ha-AD-Fat1	Ha-TPP/TPS	24.6489	1.73193		0.301049	-0.0250654	1.01753				Ha-TD-Fat1	Ha-TPP/TPS	23.7348	2.37641		0.192588	0.615153	0.652861
2	Ha-AD-Fat2	Ha-TPP/TPS	24.4076	2.12433	2.05725	0.229357	0.0670757	0.954571			2	Ha-TD-Fat2	Ha-TPP/TPS	23.8413	2.3803		0.19207	0.619042	0.651103
	Ha-AD-Fat2	Ha-TPP/TPS	24.2735	1.99018		0.251708	-0.0670757	1.04759				Ha-TD-Fat2	Ha-TPP/TPS	23.9264	2.46539		0.181069	0.704133	0.613811
3	Ha-AD-Fat3	Ha-TPP/TPS	22.2115	0.711551	0.727712	0.610663	-0.016161	1.01126			3	Ha-TD-Fat3	Ha-TPP/TPS	24.1056	1.93247		0.261981	0.171209	0.888098
	Ha-AD-Fat3	Ha-TPP/TPS	22.2438	0.743873		0.597134	0.016161	0.988861				Ha-TD-Fat3	Ha-TPP/TPS	24.2591	2.08592		0.235545	0.324667	0.798483
4	Ha-AD-Fat4	Ha-TPP/TPS	24.2537	2.08893	2.10989	0.235055	-0.0209589	1.01463			4	Ha-TD-Fat4	Ha-TPP/TPS	25.2867	2.2087		0.216329	0.447441	0.733342
	Ha-AD-Fat4	Ha-TPP/TPS	24.2956	2.13085		0.228323	0.0209589	0.985577				Ha-TD-Fat4	Ha-TPP/TPS	25.5684	2.49046		0.17795	0.729202	0.603237
5	Ha-AD-Fat5	Ha-TPP/TPS	23.5113	1.98989	2.00968	0.251758	-0.0197906	1.01381			5	Ha-TD-Fat5	Ha-TPP/TPS	24.8031	2.69113		0.154843	0.929869	0.524906
	Ha-AD-Fat5	Ha-TPP/TPS	23.5509	2.02947		0.244944	0.0197906	0.986376				Ha-TD-Fat5	Ha-TPP/TPS	24.7075	2.59552		0.165451	0.834265	0.560869
6	Ha-AD-Fat6	Ha-TPP/TPS	23.4114	1.82416	1.90601	0.282406	-0.0818472	1.05837			6	Ha-TD-Fat6	Ha-TPP/TPS	25.3718	2.7446		0.149209	0.983339	0.505808
	Ha-AD-Fat6	Ha-TPP/TPS	23.5751	1.98785		0.252114	0.0818472	0.944847				Ha-TD-Fat6	Ha-TPP/TPS	25.2947	2.66751		0.157398	0.906252	0.533569
Average Dct				1.76126	1.76126
Biological Replicate	Sample Name	Target Name	CT	Delta CT	Average Delta CT	2^-Delta CT=Transcript Abundance	Delta Delta CT	2^-Delta Delta CT= Fold Change			Biological Replicate	Sample Name	Target Name	CT	Delta CT	Average Delta CT	2^-Delta CT=Transcript Abundance	Delta Delta CT	2^-Delta Delta CT= Fold Change
1	Ha-AD-Fat 1-6R	Ha-Tre1	31.6165	8.69949	8.73449	0.00240542	-0.0349951	1.02455			1	Ha-TD-Fat 1-6R	Ha-Tre1	30.8455	9.48716		0.00139342	-0.109165	1.0786
	Ha-AD-Fat 1-6R	Ha-Tre1	31.6865	8.76948		0.00229151	0.0349951	0.976035				Ha-TD-Fat 1-6R	Ha-Tre1	30.6054	9.24703		0.00164576	-0.349289	1.27393
2	Ha-AD-Fat 1-6R	Ha-Tre1	31.7552	9.47189	9.49588	0.00140825	-0.0239897	1.01677			2	Ha-TD-Fat 1-6R	Ha-Tre1	30.7958	9.3348		0.00154862	-0.261522	1.19874
	Ha-AD-Fat 1-6R	Ha-Tre1	31.8032	9.51987		0.00136218	0.0239897	0.983509				Ha-TD-Fat 1-6R	Ha-Tre1	30.5148	9.05376		0.00188168	-0.542559	1.45655
3	Ha-AD-Fat 1-6R	Ha-Tre1	31.5554	10.0555	10.0411	0.000939722	0.0143356	0.990113			3	Ha-TD-Fat 1-6R	Ha-Tre1	30.4032	8.23		0.0033306	-1.36632	2.57812
	Ha-AD-Fat 1-6R	Ha-Tre1	31.5267	10.0268		0.000958584	-0.0143356	1.00999				Ha-TD-Fat 1-6R	Ha-Tre1	30.3611	8.18793		0.00342916	-1.40839	2.65441
4	Ha-AD-Fat 1-6R	Ha-Tre1	31.5532	9.3884	9.39716	0.00149214	-0.00875378	1.00609			4	Ha-TD-Fat 1-6R	Ha-Tre1	30.5615	7.48348		0.00558791	-2.11285	4.32544
	Ha-AD-Fat 1-6R	Ha-Tre1	31.5707	9.40591		0.00147414	0.00875378	0.993951				Ha-TD-Fat 1-6R	Ha-Tre1	30.4889	7.4109		0.00587621	-2.18542	4.5486
5	Ha-AD-Fat 1-6R	Ha-Tre1	31.6483	10.1269	10.1754	0.000894364	-0.0485344	1.03421			5	Ha-TD-Fat 1-6R	Ha-Tre1	30.6974	8.58542		0.00260335	-1.01091	2.01517
	Ha-AD-Fat 1-6R	Ha-Tre1	31.7454	10.2239		0.000836168	0.0485344	0.966918				Ha-TD-Fat 1-6R	Ha-Tre1	30.6729	8.56089		0.00264799	-1.03543	2.04973
6	Ha-AD-Fat 1-6R	Ha-Tre1	31.3375	9.75026	9.73388	0.00116113	0.0163717	0.988716			6	Ha-TD-Fat 1-6R	Ha-Tre1	30.6583	8.03114		0.00382283	-1.56518	2.95914
	Ha-AD-Fat 1-6R	Ha-Tre1	31.3048	9.71751		0.00118778	-0.0163717	1.01141				Ha-TD-Fat 1-6R	Ha-Tre1	30.4381	7.81098		0.00445308	-1.78534	3.447
				9.59632	9.59632
Biological Replicate	Sample Name	Target Name	CT	CT Mean							Biological Replicate	Sample Name	Target Name	CT	CT Mean
1	HA-AD-1R to 6R	Ha-Actin 2nd set RJ	21.2586	21.2887							1	Ha-TD-Fat_1R to 6R	Ha-Actin-2nd set	24.3843	24.3121
	HA-AD-1R to 6R	Ha-Actin 2nd set RJ	21.3188									Ha-TD-Fat_1R to 6R	Ha-Actin-2nd set	24.2399
2	HA-AD-1R to 6R	Ha-Actin 2nd set RJ	21.2378	21.2794							2	Ha-TD-Fat_1R to 6R	Ha-Actin-2nd set	23.6003	23.6456
	HA-AD-1R to 6R	Ha-Actin 2nd set RJ	21.3209									Ha-TD-Fat_1R to 6R	Ha-Actin-2nd set	23.6909
3	HA-AD-1R to 6R	Ha-Actin 2nd set RJ	21.3127	21.2143							3	Ha-TD-Fat_1R to 6R	Ha-Actin-2nd set	23.4351	23.5248
	HA-AD-1R to 6R	Ha-Actin 2nd set RJ	21.1159									Ha-TD-Fat_1R to 6R	Ha-Actin-2nd set	23.6146
4	HA-AD-1R to 6R	Ha-Actin 2nd set RJ	21.1866	21.2314							4	Ha-TD-Fat_1R to 6R	Ha-Actin-2nd set	23.2544	23.4478
	HA-AD-1R to 6R	Ha-Actin 2nd set RJ	21.2762									Ha-TD-Fat_1R to 6R	Ha-Actin-2nd set	23.6411
5	HA-AD-1R to 6R	Ha-Actin 2nd set RJ	21.1507	21.1379							5	Ha-TD-Fat_1R to 6R	Ha-Actin-2nd set	23.1698	23.2793
	HA-AD-1R to 6R	Ha-Actin 2nd set RJ	21.1252									Ha-TD-Fat_1R to 6R	Ha-Actin-2nd set	23.3888
6	HA-AD-1R to 6R	Ha-Actin 2nd set RJ	21.2476	21.3056							6	Ha-TD-Fat_1R to 6R	Ha-Actin-2nd set	23.5832	23.6907
	HA-AD-1R to 6R	Ha-Actin 2nd set RJ	21.3635									Ha-TD-Fat_1R to 6R	Ha-Actin-2nd set	23.7982
Biological Replicate	Sample Name	Target Name	CT	Delta CT	Average Delta CT	2^-Delta CT=Transcript Abundance	Delta Delta CT	2^-Delta Delta CT= Fold Change			Biological Replicate	Sample Name	Target Name	CT	Delta CT	Average Delta CT	2^-Delta CT=Transcript Abundance	Delta Delta CT	2^-Delta Delta CT= Fold Change
1	HA-AD fed-1R to 6R	Ha-TRE2	29.1245	7.83585	8.06919	0.00437696	-0.233331	1.17555			1	Ha-TD-Fat_1R to 6R	Ha-TRE2	30.7676	6.45547	6.56581	0.0113949	-1.36324	2.57262
	HA-AD fed-1R to 6R	Ha-TRE2	29.5912	8.30252		0.00316733	0.233331	0.850669				Ha-TD-Fat_1R to 6R	Ha-TRE2	30.9883	6.67615		0.00977865	-1.14256	2.20773
2	HA-AD fed-1R to 6R	Ha-TRE2	28.9059	7.62655	7.74606	0.00506034	-0.119512	1.08637			2	Ha-TD-Fat_1R to 6R	Ha-TRE2	31.8029	8.15734	7.9447	0.00350264	0.33863	0.790792
	HA-AD fed-1R to 6R	Ha-TRE2	29.1449	7.86557		0.00428772	0.119512	0.920499				Ha-TD-Fat_1R to 6R	Ha-TRE2	31.3776	7.73205		0.00470351	-0.0866647	1.06191
3	HA-AD fed-1R to 6R	Ha-TRE2	28.5783	7.36397	7.49157	0.0060705	-0.127599	1.09247			3	Ha-TD-Fat_1R to 6R	Ha-TRE2	30.6847	7.15988	7.28113	0.00699298	-0.658836	1.57881
	HA-AD fed-1R to 6R	Ha-TRE2	28.8335	7.61917		0.0050863	0.127599	0.915354				Ha-TD-Fat_1R to 6R	Ha-TRE2	30.9272	7.40239		0.00591096	-0.41632	1.33452
4	HA-AD fed-1R to 6R	Ha-TRE2	29.2889	8.05748	8.14787	0.00375367	-0.0903931	1.06466			4	Ha-TD-Fat_1R to 6R	Ha-TRE2	32.5302	9.08245	8.88422	0.00184464	1.26374	0.416464
	HA-AD fed-1R to 6R	Ha-TRE2	29.4696	8.23827		0.00331157	0.0903931	0.939267				Ha-TD-Fat_1R to 6R	Ha-TRE2	32.1338	8.68599		0.00242804	0.867281	0.548179
5	HA-AD fed-1R to 6R	Ha-TRE2	28.9639	7.82597	7.63589	0.00440705	0.190077	0.876559			5	Ha-TD-Fat_1R to 6R	Ha-TRE2	31.0642	7.78487	7.84142	0.00453441	-0.0338435	1.02374
	HA-AD fed-1R to 6R	Ha-TRE2	28.5838	7.44582		0.00573569	-0.190077	1.14082				Ha-TD-Fat_1R to 6R	Ha-TRE2	31.1773	7.89797		0.0041925	0.0792603	0.946543
6	HA-AD fed-1R to 6R	Ha-TRE2	29.0801	7.77457	7.82169	0.0045669	-0.0471201	1.0332			6	Ha-TD-Fat_1R to 6R	Ha-TRE2	30.6829	6.99217	7.07182	0.00785499	-0.826539	1.77343
	HA-AD fed-1R to 6R	Ha-TRE2	29.1744	7.86881		0.00427811	0.0471201	0.967866				Ha-TD-Fat_1R to 6R	Ha-TRE2	30.8422	7.15146		0.00703388	-0.66725	1.58804
				7.81871

## Sheet: TD-Insect wt
No.of days				Control												10 mM TD													50 mM TD					100 mM TD
2	75.5	67.3	59.9	31.6	40.5	46.3	90.8	29.4	26.3	20.3		44.2	71.6	72.1	17.1	16.3	31.7	79.8	10.6	26.2	41.3		36.5	66.2	70.9	79.6	51.4	21.5	60.1	24	42.8	68.4		135.1	67	73.8	65.6	82.6	53.9	30.9	32.6	36.9	27.4
4	161.4	170.1	173.6	182.1	175.8	104.4	199.2	135.1	129.9	54.2		162.7	182.7	211.6	130.9	63.7	157.8	194.8	194.9	139.8	138.1		189.5	184.6	142.1	152.2	162.9	96	76.9	98.5	190.5	212.4		258.2	210	170.7	159.7	211.8	178	144.1	55.4	185.8	138.9
6	289.2	308.8	337.4	318.1	324.2	169.8	341.3	277.6	270.2	101.2		331.9	346.6	360.1	302.3	164.1	310.1	320.1	170.9	286.6	279.9		295.1	314.5	298.6	1648	326.4	198.3	194.3	207.7	335.4	360.1		390.5	364.3	317.3	305.5	361.1	246.4	296.4	221.7	354.5	227.7

## Sheet: TPP-Trehalase Activity-TD
	TPP acitivity on 50 mM TD				Trehalase acivity on 50 mM TD
Bioreplicate	Ha-control	Ha-50 mM TD			Ha-Control	Ha-50 mM TD
1R	94.8469	81.3015		Bioreplicate	102.638	143.657
2R	105.153	94.69		1R	97.3623	149.472
3R	98.469	83.015		2R	100	114.64
				3R

## Sheet: HaST-OE-Trehalase activity
Bioreplicate	Trehalase acivity on HaST46-OE
1R	101.572	102.201
2R	91.5904	81.6088
3R	106.838	106.877

## Sheet: HaST46-OE-Hemo-Trehalase activi
Trehalase acivity on HaST46-OE-Hemo
Ha-Control Whole Hemolymph	Ha-TD Whole Hemolymph	HaST46-OE-AD Whole Hemolymph	HaST46-OE-TD Whole Hemolymph
100.814	102.568	89.8228	101.378
101.754	117.912	103.57	110.522
96.5554	102.63	91.8582	102.756
101.754	134.258	111.211	101.19
99.0606	102.255	103.758	104.259
100.063	97.6827	105.136	102.004

[truncated: 5 more sheets: Trehalase activity-dsHaST46, HaST46-OE-L5, OE-HaST46-Gut, OE-HaST46-Hemo, OE-HaST46-Fat]
